# Supplementary material for: Isolation, identification and bioactivities of abietane diterpenoids from Premna szemaoensis
Source: RSC Adv. 2018 Feb 9;8(12):6425–35. doi: 10.1039/c7ra13309j (PMC9078283; doi:10.1039/c7ra13309j)
Supplement: RA-008-C7RA13309J-s002 [file RA-008-C7RA13309J-s002.cif]

# Electronic Supplementary Material (ESI) for RSC Advances.
# This journal is © The Royal Society of Chemistry 2018

####################################################################### 
# 
# This file contains crystal structure data downloaded from the 
# Cambridge Structural Database (CSD) hosted by the Cambridge 
# Crystallographic Data Centre (CCDC).
# 
# Full information about CCDC data access policies and citation 
# guidelines are available at http://www.ccdc.cam.ac.uk/access/V1 
# 
# Audit and citation data items may have been added by the CCDC. 
# Please retain this information to preserve the provenance of 
# this file and to allow appropriate attribution of the data. 
# 
#######################################################################

data_cu_xpp40_0m
_database_code_depnum_ccdc_archive 'CCDC 1554050'
_audit_update_record             
;
2017-06-03 deposited with the CCDC.
2018-01-24 downloaded from the CCDC.
;

_audit_creation_method           SHELXL-97
_chemical_name_systematic        'szemaoenoid A'
_chemical_name_common            
'(3R,16R)-12-O-\b- D-glucopyranosyl-3,11,16-trihydroxy-17(15\\rightarrow16),18(4\\rightarrow3)-diabeo-abieta-4(19),8(9),11(12),13(14)-tetraene-7-one'
_chemical_melting_point          ?
_chemical_formula_moiety         'C26 H36 O10, H2 O'
_chemical_formula_sum            'C26 H38 O11'
_chemical_formula_weight         526.56
_chemical_absolute_configuration ad

loop_
_atom_type_symbol
_atom_type_description
_atom_type_scat_dispersion_real
_atom_type_scat_dispersion_imag
_atom_type_scat_source
C C 0.0181 0.0091 'International Tables Vol C Tables 4.2.6.8 and 6.1.1.4'
H H 0.0000 0.0000 'International Tables Vol C Tables 4.2.6.8 and 6.1.1.4'
O O 0.0492 0.0322 'International Tables Vol C Tables 4.2.6.8 and 6.1.1.4'

_symmetry_cell_setting           Monoclinic
_symmetry_space_group_name_H-M   'P 21'
_symmetry_space_group_name_Hall  'P 2yb'

loop_
_symmetry_equiv_pos_as_xyz
'x, y, z'
'-x, y+1/2, -z'

_cell_length_a                   5.70480(10)
_cell_length_b                   23.8602(5)
_cell_length_c                   9.3419(2)
_cell_angle_alpha                90.00
_cell_angle_beta                 90.6040(10)
_cell_angle_gamma                90.00
_cell_volume                     1271.53(4)
_cell_formula_units_Z            2
_cell_measurement_temperature    100(2)
_cell_measurement_reflns_used    9899
_cell_measurement_theta_min      3.70
_cell_measurement_theta_max      68.96

_exptl_crystal_description       block
_exptl_crystal_colour            brown
_exptl_crystal_size_max          0.67
_exptl_crystal_size_mid          0.62
_exptl_crystal_size_min          0.38
_exptl_crystal_density_meas      ?
_exptl_crystal_density_diffrn    1.375
_exptl_crystal_density_method    'not measured'
_exptl_crystal_F_000             564
_exptl_absorpt_coefficient_mu    0.898
_exptl_absorpt_correction_type   multi-scan
_exptl_absorpt_correction_T_min  0.5846
_exptl_absorpt_correction_T_max  0.7267
_exptl_absorpt_process_details   sadabs

_exptl_special_details           
; 
 ? 
;

_diffrn_ambient_temperature      100(2)
_diffrn_radiation_wavelength     1.54178
_diffrn_radiation_type           CuK\a
_diffrn_radiation_source         'fine-focus sealed tube'
_diffrn_radiation_monochromator  graphite
_diffrn_measurement_device_type  'Bruker APEX-II CCD'
_diffrn_measurement_method       '\f and \w scans'
_diffrn_detector_area_resol_mean ?
_diffrn_reflns_number            10232
_diffrn_reflns_av_R_equivalents  0.0328
_diffrn_reflns_av_sigmaI/netI    0.0322
_diffrn_reflns_limit_h_min       -6
_diffrn_reflns_limit_h_max       6
_diffrn_reflns_limit_k_min       -26
_diffrn_reflns_limit_k_max       24
_diffrn_reflns_limit_l_min       -11
_diffrn_reflns_limit_l_max       11
_diffrn_reflns_theta_min         3.70
_diffrn_reflns_theta_max         69.31
_reflns_number_total             3499
_reflns_number_gt                3496
_reflns_threshold_expression     >2sigma(I)

_computing_data_collection       'Bruker APEX2'
_computing_cell_refinement       'Bruker SAINT'
_computing_data_reduction        'Bruker SAINT'
_computing_structure_solution    'SHELXS-97 (Sheldrick, 2008)'
_computing_structure_refinement  'SHELXL-97 (Sheldrick, 2008)'
_computing_molecular_graphics    'Bruker SHELXTL'
_computing_publication_material  'Bruker SHELXTL'

_refine_special_details          
; 
 Refinement of F^2^ against ALL reflections.  The weighted R-factor wR and 
 goodness of fit S are based on F^2^, conventional R-factors R are based 
 on F, with F set to zero for negative F^2^. The threshold expression of 
 F^2^ > 2sigma(F^2^) is used only for calculating R-factors(gt) etc. and is 
 not relevant to the choice of reflections for refinement.  R-factors based 
 on F^2^ are statistically about twice as large as those based on F, and R- 
 factors based on ALL data will be even larger. 
;

_refine_ls_structure_factor_coef Fsqd
_refine_ls_matrix_type           full
_refine_ls_weighting_scheme      calc
_refine_ls_weighting_details     
'calc w=1/[\s^2^(Fo^2^)+(0.0512P)^2^+0.3853P] where P=(Fo^2^+2Fc^2^)/3'
_atom_sites_solution_primary     direct
_atom_sites_solution_secondary   difmap
_atom_sites_solution_hydrogens   geom
_refine_ls_hydrogen_treatment    constr
_refine_ls_extinction_method     SHELXL
_refine_ls_extinction_coef       0.0128(8)
_refine_ls_extinction_expression Fc^*^=kFc[1+0.001xFc^2^\l^3^/sin(2\q)]^-1/4^
_refine_ls_abs_structure_details 'Flack H D (1983), Acta Cryst. A39, 876-881'
_refine_ls_abs_structure_Flack   0.17(14)
_refine_ls_number_reflns         3499
_refine_ls_number_parameters     344
_refine_ls_number_restraints     1
_refine_ls_R_factor_all          0.0300
_refine_ls_R_factor_gt           0.0300
_refine_ls_wR_factor_ref         0.0885
_refine_ls_wR_factor_gt          0.0884
_refine_ls_goodness_of_fit_ref   1.113
_refine_ls_restrained_S_all      1.113
_refine_ls_shift/su_max          0.000
_refine_ls_shift/su_mean         0.000

loop_
_atom_site_label
_atom_site_type_symbol
_atom_site_fract_x
_atom_site_fract_y
_atom_site_fract_z
_atom_site_U_iso_or_equiv
_atom_site_adp_type
_atom_site_occupancy
_atom_site_symmetry_multiplicity
_atom_site_calc_flag
_atom_site_refinement_flags
_atom_site_disorder_assembly
_atom_site_disorder_group
O1' O 0.7631(2) 0.02096(6) 0.10850(14) 0.0151(3) Uani 1 1 d . . .
O1S O 0.3786(3) 0.41262(7) 0.39390(16) 0.0250(4) Uani 1 1 d . . .
H1SA H 0.3553 0.3791 0.4183 0.037 Uiso 1 1 d R . .
H1SB H 0.2453 0.4326 0.3861 0.037 Uiso 1 1 d R . .
O4' O 1.4867(2) -0.12405(7) 0.22046(15) 0.0194(3) Uani 1 1 d . . .
H4' H 1.4927 -0.1533 0.1706 0.029 Uiso 1 1 calc R . .
O3' O 1.1978(3) -0.08292(7) 0.45110(14) 0.0193(3) Uani 1 1 d . . .
H3' H 1.3303 -0.0851 0.4908 0.029 Uiso 1 1 calc R . .
O2' O 0.9339(3) 0.01576(7) 0.38639(14) 0.0193(3) Uani 1 1 d . . .
H2' H 0.9507 0.0031 0.4698 0.029 Uiso 1 1 calc R . .
O11 O 0.5412(2) 0.07513(6) 0.31442(14) 0.0176(3) Uani 1 1 d . . .
H11 H 0.6000 0.0429 0.3099 0.026 Uiso 1 1 calc R . .
O7 O 0.5525(3) 0.27061(7) -0.08562(16) 0.0246(4) Uani 1 1 d . . .
O3 O 0.4376(3) 0.31042(7) 0.51810(16) 0.0214(3) Uani 1 1 d . . .
H3 H 0.4569 0.3233 0.6010 0.032 Uiso 1 1 calc R . .
O16 O 0.9395(3) -0.00272(7) -0.32068(15) 0.0220(3) Uani 1 1 d . . .
H16 H 1.0413 -0.0191 -0.2704 0.033 Uiso 1 1 calc R . .
O5' O 1.0463(2) -0.03676(7) 0.03314(14) 0.0166(3) Uani 1 1 d . . .
O6' O 1.3001(3) -0.06244(8) -0.19865(16) 0.0297(4) Uani 1 1 d . . .
H6' H 1.4008 -0.0727 -0.2582 0.045 Uiso 1 1 calc R . .
C18 C 0.0595(4) 0.29138(11) 0.6259(2) 0.0233(5) Uani 1 1 d . . .
H18A H 0.1279 0.2888 0.7224 0.035 Uiso 1 1 calc R . .
H18B H -0.0799 0.2675 0.6196 0.035 Uiso 1 1 calc R . .
H18C H 0.0154 0.3303 0.6060 0.035 Uiso 1 1 calc R . .
C3 C 0.2386(4) 0.27205(10) 0.5168(2) 0.0188(4) Uani 1 1 d . . .
C4 C 0.1521(4) 0.27473(9) 0.3612(2) 0.0172(4) Uani 1 1 d . . .
C5 C 0.3254(3) 0.25025(9) 0.2570(2) 0.0166(4) Uani 1 1 d . . .
H5 H 0.4790 0.2691 0.2767 0.020 Uiso 1 1 calc R . .
C10 C 0.3612(4) 0.18717(9) 0.2903(2) 0.0148(4) Uani 1 1 d . . .
C9 C 0.5148(3) 0.15908(9) 0.1763(2) 0.0157(4) Uani 1 1 d . . .
C11 C 0.5936(3) 0.10419(9) 0.1939(2) 0.0148(4) Uani 1 1 d . . .
C12 C 0.7232(3) 0.07776(9) 0.0872(2) 0.0152(4) Uani 1 1 d . . .
C1' C 0.9923(3) 0.00196(9) 0.1413(2) 0.0152(4) Uani 1 1 d . . .
H1' H 1.1062 0.0338 0.1421 0.018 Uiso 1 1 calc R . .
C2' C 0.9871(4) -0.02685(9) 0.2859(2) 0.0167(4) Uani 1 1 d . . .
H2'1 H 0.8588 -0.0554 0.2856 0.020 Uiso 1 1 calc R . .
C3' C 1.2192(4) -0.05572(10) 0.3168(2) 0.0171(4) Uani 1 1 d . . .
H3'1 H 1.3467 -0.0270 0.3228 0.021 Uiso 1 1 calc R . .
C4' C 1.2693(3) -0.09611(9) 0.1941(2) 0.0159(4) Uani 1 1 d . . .
H4'1 H 1.1409 -0.1246 0.1884 0.019 Uiso 1 1 calc R . .
C8 C 0.5740(4) 0.18637(10) 0.0481(2) 0.0160(4) Uani 1 1 d . . .
C7 C 0.4737(4) 0.24198(9) 0.0117(2) 0.0169(4) Uani 1 1 d . . .
C6 C 0.2670(4) 0.26050(10) 0.0982(2) 0.0180(4) Uani 1 1 d . . .
H6A H 0.1258 0.2389 0.0698 0.022 Uiso 1 1 calc R . .
H6B H 0.2354 0.3008 0.0815 0.022 Uiso 1 1 calc R . .
C20 C 0.1267(4) 0.15520(10) 0.2900(2) 0.0182(4) Uani 1 1 d . . .
H20A H 0.0587 0.1555 0.1932 0.027 Uiso 1 1 calc R . .
H20B H 0.0185 0.1733 0.3563 0.027 Uiso 1 1 calc R . .
H20C H 0.1538 0.1164 0.3202 0.027 Uiso 1 1 calc R . .
C1 C 0.4794(4) 0.18607(10) 0.4406(2) 0.0178(4) Uani 1 1 d . . .
H1A H 0.5120 0.1467 0.4681 0.021 Uiso 1 1 calc R . .
H1B H 0.6309 0.2062 0.4367 0.021 Uiso 1 1 calc R . .
C2 C 0.3245(4) 0.21321(10) 0.5537(2) 0.0201(5) Uani 1 1 d . . .
H2A H 0.1864 0.1889 0.5690 0.024 Uiso 1 1 calc R . .
H2B H 0.4136 0.2149 0.6451 0.024 Uiso 1 1 calc R . .
C19 C -0.0522(4) 0.29627(10) 0.3229(2) 0.0207(5) Uani 1 1 d . . .
H19A H -0.0978 0.2970 0.2249 0.025 Uiso 1 1 calc R . .
H19B H -0.1538 0.3110 0.3935 0.025 Uiso 1 1 calc R . .
C14 C 0.7146(3) 0.15997(10) -0.0543(2) 0.0177(4) Uani 1 1 d . . .
H14 H 0.7585 0.1802 -0.1374 0.021 Uiso 1 1 calc R . .
C13 C 0.7910(3) 0.10517(9) -0.0375(2) 0.0155(4) Uani 1 1 d . . .
C15 C 0.9327(4) 0.07502(10) -0.1513(2) 0.0185(5) Uani 1 1 d . . .
H15A H 1.0715 0.0574 -0.1056 0.022 Uiso 1 1 calc R . .
H15B H 0.9892 0.1028 -0.2218 0.022 Uiso 1 1 calc R . .
C16 C 0.7895(4) 0.02988(10) -0.2298(2) 0.0189(5) Uani 1 1 d . . .
H16A H 0.7141 0.0047 -0.1582 0.023 Uiso 1 1 calc R . .
C17 C 0.6022(4) 0.05548(11) -0.3257(2) 0.0251(5) Uani 1 1 d . . .
H17A H 0.6763 0.0791 -0.3982 0.038 Uiso 1 1 calc R . .
H17B H 0.4965 0.0784 -0.2679 0.038 Uiso 1 1 calc R . .
H17C H 0.5127 0.0256 -0.3729 0.038 Uiso 1 1 calc R . .
C5' C 1.2721(4) -0.06237(10) 0.0549(2) 0.0162(4) Uani 1 1 d . . .
H5' H 1.3950 -0.0326 0.0618 0.019 Uiso 1 1 calc R . .
C6' C 1.3130(4) -0.09743(10) -0.0763(2) 0.0218(5) Uani 1 1 d . . .
H6'1 H 1.4692 -0.1154 -0.0702 0.026 Uiso 1 1 calc R . .
H6'2 H 1.1929 -0.1273 -0.0833 0.026 Uiso 1 1 calc R . .

loop_
_atom_site_aniso_label
_atom_site_aniso_U_11
_atom_site_aniso_U_22
_atom_site_aniso_U_33
_atom_site_aniso_U_23
_atom_site_aniso_U_13
_atom_site_aniso_U_12
O1' 0.0178(7) 0.0102(8) 0.0172(6) 0.0005(6) -0.0018(5) 0.0017(5)
O1S 0.0256(8) 0.0224(9) 0.0270(8) 0.0047(7) -0.0004(6) -0.0028(7)
O4' 0.0231(7) 0.0152(9) 0.0197(7) -0.0021(6) -0.0038(6) 0.0063(6)
O3' 0.0254(8) 0.0184(9) 0.0142(6) 0.0015(6) -0.0028(5) 0.0031(6)
O2' 0.0290(8) 0.0175(9) 0.0115(6) -0.0015(6) -0.0004(5) 0.0049(6)
O11 0.0241(7) 0.0107(8) 0.0179(7) 0.0035(6) 0.0036(5) 0.0032(6)
O7 0.0348(9) 0.0165(9) 0.0225(8) 0.0031(7) 0.0044(6) 0.0030(7)
O3 0.0244(8) 0.0197(9) 0.0200(7) -0.0044(6) -0.0018(6) -0.0036(6)
O16 0.0287(8) 0.0219(9) 0.0154(7) -0.0020(6) -0.0020(6) 0.0099(6)
O5' 0.0191(7) 0.0146(8) 0.0160(7) -0.0011(6) -0.0019(5) 0.0028(6)
O6' 0.0357(9) 0.0375(11) 0.0159(7) 0.0028(7) 0.0050(6) 0.0181(8)
C18 0.0252(11) 0.0214(13) 0.0233(11) -0.0024(9) 0.0018(8) 0.0055(9)
C3 0.0194(10) 0.0175(12) 0.0194(10) -0.0030(9) -0.0010(8) 0.0001(8)
C4 0.0199(10) 0.0108(11) 0.0210(10) -0.0006(8) 0.0003(8) -0.0020(8)
C5 0.0158(9) 0.0154(12) 0.0186(10) -0.0001(8) -0.0037(7) -0.0004(8)
C10 0.0194(10) 0.0104(12) 0.0147(9) -0.0001(8) -0.0002(7) -0.0001(8)
C9 0.0145(9) 0.0146(12) 0.0180(10) -0.0037(8) -0.0038(7) -0.0015(8)
C11 0.0166(9) 0.0146(12) 0.0130(9) 0.0005(7) -0.0026(7) -0.0029(7)
C12 0.0161(9) 0.0118(11) 0.0176(9) -0.0003(8) -0.0052(7) 0.0001(7)
C1' 0.0156(9) 0.0128(11) 0.0171(9) -0.0015(8) -0.0014(7) 0.0014(8)
C2' 0.0218(10) 0.0117(12) 0.0164(9) -0.0007(8) -0.0003(8) 0.0000(8)
C3' 0.0202(10) 0.0166(12) 0.0144(9) 0.0018(8) -0.0012(7) -0.0012(8)
C4' 0.0160(10) 0.0141(12) 0.0176(10) 0.0026(8) -0.0022(7) 0.0017(8)
C8 0.0180(10) 0.0138(12) 0.0161(9) -0.0003(8) -0.0024(7) -0.0018(8)
C7 0.0215(10) 0.0116(11) 0.0177(10) -0.0011(8) -0.0044(8) -0.0018(8)
C6 0.0212(10) 0.0140(12) 0.0189(10) 0.0026(8) -0.0018(8) 0.0029(8)
C20 0.0190(10) 0.0138(12) 0.0219(10) -0.0003(8) 0.0011(7) 0.0002(8)
C1 0.0224(11) 0.0144(12) 0.0166(9) -0.0017(8) -0.0018(8) 0.0028(8)
C2 0.0239(11) 0.0189(13) 0.0174(10) -0.0003(8) -0.0009(8) 0.0008(8)
C19 0.0241(11) 0.0163(13) 0.0218(10) 0.0007(9) 0.0005(8) 0.0043(9)
C14 0.0200(10) 0.0172(12) 0.0159(9) 0.0018(8) -0.0017(7) -0.0017(8)
C13 0.0163(9) 0.0168(12) 0.0135(9) -0.0026(8) -0.0019(7) -0.0019(8)
C15 0.0224(10) 0.0173(12) 0.0159(9) 0.0009(8) 0.0018(7) 0.0016(8)
C16 0.0254(11) 0.0171(13) 0.0142(9) 0.0005(8) 0.0004(8) 0.0056(8)
C17 0.0301(12) 0.0255(14) 0.0197(10) -0.0054(10) -0.0042(8) 0.0097(9)
C5' 0.0186(10) 0.0111(11) 0.0189(9) 0.0001(8) 0.0001(7) 0.0022(8)
C6' 0.0310(12) 0.0209(13) 0.0136(10) -0.0006(8) -0.0011(8) 0.0064(9)

_geom_special_details            
; 
 All esds (except the esd in the dihedral angle between two l.s. planes) 
 are estimated using the full covariance matrix.  The cell esds are taken 
 into account individually in the estimation of esds in distances, angles 
 and torsion angles; correlations between esds in cell parameters are only 
 used when they are defined by crystal symmetry.  An approximate (isotropic) 
 treatment of cell esds is used for estimating esds involving l.s. planes. 
;

loop_
_geom_bond_atom_site_label_1
_geom_bond_atom_site_label_2
_geom_bond_distance
_geom_bond_site_symmetry_2
_geom_bond_publ_flag
O1' C12 1.388(3) . ?
O1' C1' 1.414(2) . ?
O1S H1SA 0.8420 . ?
O1S H1SB 0.8996 . ?
O4' C4' 1.427(2) . ?
O4' H4' 0.8400 . ?
O3' C3' 1.419(2) . ?
O3' H3' 0.8400 . ?
O2' C2' 1.419(3) . ?
O2' H2' 0.8400 . ?
O11 C11 1.358(2) . ?
O11 H11 0.8400 . ?
O7 C7 1.226(3) . ?
O3 C3 1.458(3) . ?
O3 H3 0.8400 . ?
O16 C16 1.440(2) . ?
O16 H16 0.8400 . ?
O5' C1' 1.406(3) . ?
O5' C5' 1.439(2) . ?
O6' C6' 1.417(3) . ?
O6' H6' 0.8400 . ?
C18 C3 1.523(3) . ?
C18 H18A 0.9800 . ?
C18 H18B 0.9800 . ?
C18 H18C 0.9800 . ?
C3 C2 1.525(3) . ?
C3 C4 1.531(3) . ?
C4 C19 1.320(3) . ?
C4 C5 1.511(3) . ?
C5 C6 1.537(3) . ?
C5 C10 1.550(3) . ?
C5 H5 1.0000 . ?
C10 C9 1.540(3) . ?
C10 C20 1.540(3) . ?
C10 C1 1.551(3) . ?
C9 C11 1.394(3) . ?
C9 C8 1.407(3) . ?
C11 C12 1.398(3) . ?
C12 C13 1.394(3) . ?
C1' C2' 1.516(3) . ?
C1' H1' 1.0000 . ?
C2' C3' 1.517(3) . ?
C2' H2'1 1.0000 . ?
C3' C4' 1.526(3) . ?
C3' H3'1 1.0000 . ?
C4' C5' 1.530(3) . ?
C4' H4'1 1.0000 . ?
C8 C14 1.404(3) . ?
C8 C7 1.483(3) . ?
C7 C6 1.503(3) . ?
C6 H6A 0.9900 . ?
C6 H6B 0.9900 . ?
C20 H20A 0.9800 . ?
C20 H20B 0.9800 . ?
C20 H20C 0.9800 . ?
C1 C2 1.529(3) . ?
C1 H1A 0.9900 . ?
C1 H1B 0.9900 . ?
C2 H2A 0.9900 . ?
C2 H2B 0.9900 . ?
C19 H19A 0.9500 . ?
C19 H19B 0.9500 . ?
C14 C13 1.387(3) . ?
C14 H14 0.9500 . ?
C13 C15 1.523(3) . ?
C15 C16 1.534(3) . ?
C15 H15A 0.9900 . ?
C15 H15B 0.9900 . ?
C16 C17 1.516(3) . ?
C16 H16A 1.0000 . ?
C17 H17A 0.9800 . ?
C17 H17B 0.9800 . ?
C17 H17C 0.9800 . ?
C5' C6' 1.504(3) . ?
C5' H5' 1.0000 . ?
C6' H6'1 0.9900 . ?
C6' H6'2 0.9900 . ?

loop_
_geom_angle_atom_site_label_1
_geom_angle_atom_site_label_2
_geom_angle_atom_site_label_3
_geom_angle
_geom_angle_site_symmetry_1
_geom_angle_site_symmetry_3
_geom_angle_publ_flag
C12 O1' C1' 119.59(16) . . ?
H1SA O1S H1SB 112.9 . . ?
C4' O4' H4' 109.5 . . ?
C3' O3' H3' 109.5 . . ?
C2' O2' H2' 109.5 . . ?
C11 O11 H11 109.5 . . ?
C3 O3 H3 109.5 . . ?
C16 O16 H16 109.5 . . ?
C1' O5' C5' 112.35(14) . . ?
C6' O6' H6' 109.5 . . ?
C3 C18 H18A 109.5 . . ?
C3 C18 H18B 109.5 . . ?
H18A C18 H18B 109.5 . . ?
C3 C18 H18C 109.5 . . ?
H18A C18 H18C 109.5 . . ?
H18B C18 H18C 109.5 . . ?
O3 C3 C18 109.37(18) . . ?
O3 C3 C2 109.14(17) . . ?
C18 C3 C2 110.10(17) . . ?
O3 C3 C4 103.00(16) . . ?
C18 C3 C4 114.28(18) . . ?
C2 C3 C4 110.65(18) . . ?
C19 C4 C5 123.94(19) . . ?
C19 C4 C3 123.22(19) . . ?
C5 C4 C3 112.85(18) . . ?
C4 C5 C6 115.04(18) . . ?
C4 C5 C10 109.38(17) . . ?
C6 C5 C10 112.01(17) . . ?
C4 C5 H5 106.6 . . ?
C6 C5 H5 106.6 . . ?
C10 C5 H5 106.6 . . ?
C9 C10 C20 106.49(17) . . ?
C9 C10 C5 111.03(16) . . ?
C20 C10 C5 111.59(17) . . ?
C9 C10 C1 111.93(16) . . ?
C20 C10 C1 111.26(17) . . ?
C5 C10 C1 104.65(17) . . ?
C11 C9 C8 117.09(18) . . ?
C11 C9 C10 120.82(18) . . ?
C8 C9 C10 122.04(19) . . ?
O11 C11 C9 120.27(18) . . ?
O11 C11 C12 118.93(19) . . ?
C9 C11 C12 120.78(19) . . ?
O1' C12 C13 122.10(18) . . ?
O1' C12 C11 115.16(17) . . ?
C13 C12 C11 122.5(2) . . ?
O5' C1' O1' 105.29(15) . . ?
O5' C1' C2' 110.43(17) . . ?
O1' C1' C2' 108.17(15) . . ?
O5' C1' H1' 110.9 . . ?
O1' C1' H1' 110.9 . . ?
C2' C1' H1' 110.9 . . ?
O2' C2' C1' 105.71(17) . . ?
O2' C2' C3' 113.07(17) . . ?
C1' C2' C3' 110.49(16) . . ?
O2' C2' H2'1 109.2 . . ?
C1' C2' H2'1 109.2 . . ?
C3' C2' H2'1 109.2 . . ?
O3' C3' C2' 107.02(15) . . ?
O3' C3' C4' 113.17(18) . . ?
C2' C3' C4' 108.30(16) . . ?
O3' C3' H3'1 109.4 . . ?
C2' C3' H3'1 109.4 . . ?
C4' C3' H3'1 109.4 . . ?
O4' C4' C3' 109.57(16) . . ?
O4' C4' C5' 112.05(15) . . ?
C3' C4' C5' 108.03(17) . . ?
O4' C4' H4'1 109.0 . . ?
C3' C4' H4'1 109.0 . . ?
C5' C4' H4'1 109.0 . . ?
C14 C8 C9 121.1(2) . . ?
C14 C8 C7 117.80(18) . . ?
C9 C8 C7 120.93(18) . . ?
O7 C7 C8 121.67(19) . . ?
O7 C7 C6 122.0(2) . . ?
C8 C7 C6 116.26(18) . . ?
C7 C6 C5 108.00(17) . . ?
C7 C6 H6A 110.1 . . ?
C5 C6 H6A 110.1 . . ?
C7 C6 H6B 110.1 . . ?
C5 C6 H6B 110.1 . . ?
H6A C6 H6B 108.4 . . ?
C10 C20 H20A 109.5 . . ?
C10 C20 H20B 109.5 . . ?
H20A C20 H20B 109.5 . . ?
C10 C20 H20C 109.5 . . ?
H20A C20 H20C 109.5 . . ?
H20B C20 H20C 109.5 . . ?
C2 C1 C10 111.70(17) . . ?
C2 C1 H1A 109.3 . . ?
C10 C1 H1A 109.3 . . ?
C2 C1 H1B 109.3 . . ?
C10 C1 H1B 109.3 . . ?
H1A C1 H1B 107.9 . . ?
C3 C2 C1 114.84(17) . . ?
C3 C2 H2A 108.6 . . ?
C1 C2 H2A 108.6 . . ?
C3 C2 H2B 108.6 . . ?
C1 C2 H2B 108.6 . . ?
H2A C2 H2B 107.5 . . ?
C4 C19 H19A 120.0 . . ?
C4 C19 H19B 120.0 . . ?
H19A C19 H19B 120.0 . . ?
C13 C14 C8 121.79(19) . . ?
C13 C14 H14 119.1 . . ?
C8 C14 H14 119.1 . . ?
C14 C13 C12 116.58(19) . . ?
C14 C13 C15 122.33(18) . . ?
C12 C13 C15 121.0(2) . . ?
C13 C15 C16 112.44(16) . . ?
C13 C15 H15A 109.1 . . ?
C16 C15 H15A 109.1 . . ?
C13 C15 H15B 109.1 . . ?
C16 C15 H15B 109.1 . . ?
H15A C15 H15B 107.8 . . ?
O16 C16 C17 106.80(16) . . ?
O16 C16 C15 110.14(17) . . ?
C17 C16 C15 111.61(19) . . ?
O16 C16 H16A 109.4 . . ?
C17 C16 H16A 109.4 . . ?
C15 C16 H16A 109.4 . . ?
C16 C17 H17A 109.5 . . ?
C16 C17 H17B 109.5 . . ?
H17A C17 H17B 109.5 . . ?
C16 C17 H17C 109.5 . . ?
H17A C17 H17C 109.5 . . ?
H17B C17 H17C 109.5 . . ?
O5' C5' C6' 105.51(17) . . ?
O5' C5' C4' 109.04(15) . . ?
C6' C5' C4' 113.78(18) . . ?
O5' C5' H5' 109.5 . . ?
C6' C5' H5' 109.5 . . ?
C4' C5' H5' 109.5 . . ?
O6' C6' C5' 108.82(19) . . ?
O6' C6' H6'1 109.9 . . ?
C5' C6' H6'1 109.9 . . ?
O6' C6' H6'2 109.9 . . ?
C5' C6' H6'2 109.9 . . ?
H6'1 C6' H6'2 108.3 . . ?

loop_
_geom_torsion_atom_site_label_1
_geom_torsion_atom_site_label_2
_geom_torsion_atom_site_label_3
_geom_torsion_atom_site_label_4
_geom_torsion
_geom_torsion_site_symmetry_1
_geom_torsion_site_symmetry_2
_geom_torsion_site_symmetry_3
_geom_torsion_site_symmetry_4
_geom_torsion_publ_flag
O3 C3 C4 C19 -113.1(2) . . . . ?
C18 C3 C4 C19 5.4(3) . . . . ?
C2 C3 C4 C19 130.4(2) . . . . ?
O3 C3 C4 C5 66.8(2) . . . . ?
C18 C3 C4 C5 -174.66(19) . . . . ?
C2 C3 C4 C5 -49.7(2) . . . . ?
C19 C4 C5 C6 9.6(3) . . . . ?
C3 C4 C5 C6 -170.33(18) . . . . ?
C19 C4 C5 C10 -117.5(2) . . . . ?
C3 C4 C5 C10 62.6(2) . . . . ?
C4 C5 C10 C9 173.59(16) . . . . ?
C6 C5 C10 C9 44.8(2) . . . . ?
C4 C5 C10 C20 55.0(2) . . . . ?
C6 C5 C10 C20 -73.8(2) . . . . ?
C4 C5 C10 C1 -65.5(2) . . . . ?
C6 C5 C10 C1 165.76(16) . . . . ?
C20 C10 C9 C11 -66.2(2) . . . . ?
C5 C10 C9 C11 172.10(17) . . . . ?
C1 C10 C9 C11 55.6(2) . . . . ?
C20 C10 C9 C8 111.1(2) . . . . ?
C5 C10 C9 C8 -10.5(3) . . . . ?
C1 C10 C9 C8 -127.1(2) . . . . ?
C8 C9 C11 O11 -179.39(17) . . . . ?
C10 C9 C11 O11 -1.9(3) . . . . ?
C8 C9 C11 C12 -0.7(3) . . . . ?
C10 C9 C11 C12 176.79(18) . . . . ?
C1' O1' C12 C13 74.7(2) . . . . ?
C1' O1' C12 C11 -110.42(19) . . . . ?
O11 C11 C12 O1' 7.3(3) . . . . ?
C9 C11 C12 O1' -171.39(17) . . . . ?
O11 C11 C12 C13 -177.81(18) . . . . ?
C9 C11 C12 C13 3.5(3) . . . . ?
C5' O5' C1' O1' -177.14(15) . . . . ?
C5' O5' C1' C2' -60.6(2) . . . . ?
C12 O1' C1' O5' -122.04(18) . . . . ?
C12 O1' C1' C2' 119.89(18) . . . . ?
O5' C1' C2' O2' 179.42(15) . . . . ?
O1' C1' C2' O2' -65.8(2) . . . . ?
O5' C1' C2' C3' 56.8(2) . . . . ?
O1' C1' C2' C3' 171.50(17) . . . . ?
O2' C2' C3' O3' 63.5(2) . . . . ?
C1' C2' C3' O3' -178.29(16) . . . . ?
O2' C2' C3' C4' -174.22(17) . . . . ?
C1' C2' C3' C4' -56.0(2) . . . . ?
O3' C3' C4' O4' -61.4(2) . . . . ?
C2' C3' C4' O4' -179.84(16) . . . . ?
O3' C3' C4' C5' 176.31(15) . . . . ?
C2' C3' C4' C5' 57.8(2) . . . . ?
C11 C9 C8 C14 -2.6(3) . . . . ?
C10 C9 C8 C14 179.92(18) . . . . ?
C11 C9 C8 C7 172.29(18) . . . . ?
C10 C9 C8 C7 -5.2(3) . . . . ?
C14 C8 C7 O7 -17.8(3) . . . . ?
C9 C8 C7 O7 167.14(19) . . . . ?
C14 C8 C7 C6 160.75(19) . . . . ?
C9 C8 C7 C6 -14.3(3) . . . . ?
O7 C7 C6 C5 -134.3(2) . . . . ?
C8 C7 C6 C5 47.2(2) . . . . ?
C4 C5 C6 C7 170.96(18) . . . . ?
C10 C5 C6 C7 -63.3(2) . . . . ?
C9 C10 C1 C2 -179.13(18) . . . . ?
C20 C10 C1 C2 -60.1(2) . . . . ?
C5 C10 C1 C2 60.5(2) . . . . ?
O3 C3 C2 C1 -68.0(2) . . . . ?
C18 C3 C2 C1 171.96(18) . . . . ?
C4 C3 C2 C1 44.7(2) . . . . ?
C10 C1 C2 C3 -52.7(2) . . . . ?
C9 C8 C14 C13 3.4(3) . . . . ?
C7 C8 C14 C13 -171.66(19) . . . . ?
C8 C14 C13 C12 -0.7(3) . . . . ?
C8 C14 C13 C15 176.69(18) . . . . ?
O1' C12 C13 C14 171.80(17) . . . . ?
C11 C12 C13 C14 -2.7(3) . . . . ?
O1' C12 C13 C15 -5.6(3) . . . . ?
C11 C12 C13 C15 179.87(18) . . . . ?
C14 C13 C15 C16 -107.8(2) . . . . ?
C12 C13 C15 C16 69.5(2) . . . . ?
C13 C15 C16 O16 -171.58(17) . . . . ?
C13 C15 C16 C17 70.0(2) . . . . ?
C1' O5' C5' C6' -174.19(17) . . . . ?
C1' O5' C5' C4' 63.2(2) . . . . ?
O4' C4' C5' O5' 178.36(17) . . . . ?
C3' C4' C5' O5' -60.9(2) . . . . ?
O4' C4' C5' C6' 60.9(2) . . . . ?
C3' C4' C5' C6' -178.32(18) . . . . ?
O5' C5' C6' O6' 57.5(2) . . . . ?
C4' C5' C6' O6' 177.04(17) . . . . ?

loop_
_geom_hbond_atom_site_label_D
_geom_hbond_atom_site_label_H
_geom_hbond_atom_site_label_A
_geom_hbond_distance_DH
_geom_hbond_distance_HA
_geom_hbond_distance_DA
_geom_hbond_angle_DHA
_geom_hbond_site_symmetry_A
O1S H1SA O3 0.84 1.94 2.720(2) 153.3 .
O1S H1SB O16 0.90 1.96 2.796(2) 153.1 2_655
O4' H4' O7 0.84 2.00 2.819(2) 165.9 2_745
O3' H3' O1S 0.84 1.97 2.806(2) 172.9 2_746
O2' H2' O16 0.84 1.96 2.7717(19) 161.0 1_556
O11 H11 O2' 0.84 2.13 2.729(2) 128.2 .
O11 H11 O1' 0.84 2.17 2.6506(19) 116.1 .
O3 H3 O4' 0.84 2.11 2.928(2) 164.8 2_756
O16 H16 O6' 0.84 1.92 2.741(2) 166.4 .
O6' H6' O1S 0.84 1.83 2.667(2) 174.1 2_745

_diffrn_measured_fraction_theta_max 0.933
_diffrn_reflns_theta_full        69.31
_diffrn_measured_fraction_theta_full 0.933
_refine_diff_density_max         0.222
_refine_diff_density_min         -0.238
_refine_diff_density_rms         0.047
####################################################################### 
# 
# This file contains crystal structure data downloaded from the 
# Cambridge Structural Database (CSD) hosted by the Cambridge 
# Crystallographic Data Centre (CCDC).
# 
# Full information about CCDC data access policies and citation 
# guidelines are available at http://www.ccdc.cam.ac.uk/access/V1 
# 
# Audit and citation data items may have been added by the CCDC. 
# Please retain this information to preserve the provenance of 
# this file and to allow appropriate attribution of the data. 
# 
#######################################################################

data_cu_xpp14_0m
_database_code_depnum_ccdc_archive 'CCDC 1554051'
_audit_update_record             
;
2017-06-03 deposited with the CCDC.
2018-01-24 downloaded from the CCDC.
;

_audit_creation_method           SHELXL-97
_chemical_name_systematic        'szemaoenoid J'
_chemical_name_common            
(3S,16S)-12,16-epoxy-3,11,14-trihydroxy-17(15\\rightarrow16)-abeo-abieta-8(9),11(12),13(14)-triene-7-one
_chemical_melting_point          ?
_chemical_formula_moiety         'C20 H26 O5'
_chemical_formula_sum            'C20 H26 O5'
_chemical_formula_weight         346.41
_chemical_absolute_configuration ad

loop_
_atom_type_symbol
_atom_type_description
_atom_type_scat_dispersion_real
_atom_type_scat_dispersion_imag
_atom_type_scat_source
C C 0.0181 0.0091 'International Tables Vol C Tables 4.2.6.8 and 6.1.1.4'
H H 0.0000 0.0000 'International Tables Vol C Tables 4.2.6.8 and 6.1.1.4'
O O 0.0492 0.0322 'International Tables Vol C Tables 4.2.6.8 and 6.1.1.4'

_symmetry_cell_setting           Monoclinic
_symmetry_space_group_name_H-M   'P 21'
_symmetry_space_group_name_Hall  'P 2yb'

loop_
_symmetry_equiv_pos_as_xyz
'x, y, z'
'-x, y+1/2, -z'

_cell_length_a                   11.5843(7)
_cell_length_b                   9.5501(6)
_cell_length_c                   15.2093(10)
_cell_angle_alpha                90.00
_cell_angle_beta                 92.859(4)
_cell_angle_gamma                90.00
_cell_volume                     1680.53(18)
_cell_formula_units_Z            4
_cell_measurement_temperature    100(2)
_cell_measurement_reflns_used    6855
_cell_measurement_theta_min      3.82
_cell_measurement_theta_max      69.03

_exptl_crystal_description       sheet
_exptl_crystal_colour            brown
_exptl_crystal_size_max          0.40
_exptl_crystal_size_mid          0.28
_exptl_crystal_size_min          0.02
_exptl_crystal_density_meas      ?
_exptl_crystal_density_diffrn    1.369
_exptl_crystal_density_method    'not measured'
_exptl_crystal_F_000             744
_exptl_absorpt_coefficient_mu    0.794
_exptl_absorpt_correction_type   multi-scan
_exptl_absorpt_correction_T_min  0.7419
_exptl_absorpt_correction_T_max  0.9843
_exptl_absorpt_process_details   sadabs

_exptl_special_details           
; 
 ? 
;

_diffrn_ambient_temperature      100(2)
_diffrn_radiation_wavelength     1.54178
_diffrn_radiation_type           CuK\a
_diffrn_radiation_source         'fine-focus sealed tube'
_diffrn_radiation_monochromator  graphite
_diffrn_measurement_device_type  'Bruker APEX-II CCD'
_diffrn_measurement_method       '\f and \w scans'
_diffrn_detector_area_resol_mean ?
_diffrn_reflns_number            10384
_diffrn_reflns_av_R_equivalents  0.0536
_diffrn_reflns_av_sigmaI/netI    0.0691
_diffrn_reflns_limit_h_min       -14
_diffrn_reflns_limit_h_max       13
_diffrn_reflns_limit_k_min       -11
_diffrn_reflns_limit_k_max       11
_diffrn_reflns_limit_l_min       -18
_diffrn_reflns_limit_l_max       17
_diffrn_reflns_theta_min         2.91
_diffrn_reflns_theta_max         69.25
_reflns_number_total             4801
_reflns_number_gt                4321
_reflns_threshold_expression     >2sigma(I)

_computing_data_collection       'Bruker APEX2'
_computing_cell_refinement       'Bruker SAINT'
_computing_data_reduction        'Bruker SAINT'
_computing_structure_solution    'SHELXS-97 (Sheldrick, 2008)'
_computing_structure_refinement  'SHELXL-97 (Sheldrick, 2008)'
_computing_molecular_graphics    'Bruker SHELXTL'
_computing_publication_material  'Bruker SHELXTL'

_refine_special_details          
; 
 Refinement of F^2^ against ALL reflections.  The weighted R-factor wR and 
 goodness of fit S are based on F^2^, conventional R-factors R are based 
 on F, with F set to zero for negative F^2^. The threshold expression of 
 F^2^ > 2sigma(F^2^) is used only for calculating R-factors(gt) etc. and is 
 not relevant to the choice of reflections for refinement.  R-factors based 
 on F^2^ are statistically about twice as large as those based on F, and R- 
 factors based on ALL data will be even larger. 
;

_refine_ls_structure_factor_coef Fsqd
_refine_ls_matrix_type           full
_refine_ls_weighting_scheme      calc
_refine_ls_weighting_details     
'calc w=1/[\s^2^(Fo^2^)+(0.1350P)^2^+0.0000P] where P=(Fo^2^+2Fc^2^)/3'
_atom_sites_solution_primary     direct
_atom_sites_solution_secondary   difmap
_atom_sites_solution_hydrogens   geom
_refine_ls_hydrogen_treatment    constr
_refine_ls_extinction_method     none
_refine_ls_extinction_coef       ?
_refine_ls_abs_structure_details 'Flack H D (1983), Acta Cryst. A39, 876-881'
_refine_ls_abs_structure_Flack   0.0(2)
_refine_ls_number_reflns         4801
_refine_ls_number_parameters     464
_refine_ls_number_restraints     1
_refine_ls_R_factor_all          0.0701
_refine_ls_R_factor_gt           0.0627
_refine_ls_wR_factor_ref         0.1743
_refine_ls_wR_factor_gt          0.1682
_refine_ls_goodness_of_fit_ref   1.058
_refine_ls_restrained_S_all      1.058
_refine_ls_shift/su_max          0.000
_refine_ls_shift/su_mean         0.000

loop_
_atom_site_label
_atom_site_type_symbol
_atom_site_fract_x
_atom_site_fract_y
_atom_site_fract_z
_atom_site_U_iso_or_equiv
_atom_site_adp_type
_atom_site_occupancy
_atom_site_symmetry_multiplicity
_atom_site_calc_flag
_atom_site_refinement_flags
_atom_site_disorder_assembly
_atom_site_disorder_group
O3 O 0.94422(19) 0.4099(3) 0.66023(17) 0.0253(6) Uani 1 1 d . . .
H3 H 0.9679 0.3432 0.6299 0.038 Uiso 1 1 calc R . .
O12 O 0.23208(19) 0.3441(3) 0.39646(16) 0.0206(6) Uani 1 1 d . . .
O11 O 0.4574(2) 0.2560(3) 0.44112(16) 0.0196(5) Uani 1 1 d . . .
H11 H 0.4484 0.2852 0.3891 0.029 Uiso 1 1 calc R . .
O14 O 0.1920(2) 0.5685(3) 0.66262(16) 0.0226(6) Uani 1 1 d . . .
H14 H 0.2273 0.5828 0.7114 0.034 Uiso 1 1 calc R . .
O7 O 0.3612(2) 0.5670(3) 0.77441(16) 0.0213(6) Uani 1 1 d . . .
O12' O 0.76903(18) 0.1491(3) 1.06247(15) 0.0175(5) Uani 1 1 d . . .
O3' O 0.0643(2) 0.2707(3) 0.81432(17) 0.0235(6) Uani 1 1 d . . .
H3' H 0.0463 0.2979 0.7629 0.035 Uiso 1 1 calc R . .
O14' O 0.7628(2) -0.0702(3) 0.79200(17) 0.0220(6) Uani 1 1 d . . .
H14' H 0.7183 -0.1144 0.7566 0.033 Uiso 1 1 calc R . .
O7' O 0.5678(2) -0.1508(3) 0.72608(17) 0.0221(6) Uani 1 1 d . . .
O11' O 0.52810(18) 0.1501(3) 1.06925(15) 0.0169(5) Uani 1 1 d . . .
H11' H 0.5738 0.1395 1.1134 0.025 Uiso 1 1 calc R . .
C3 C 0.8246(3) 0.4400(4) 0.6341(2) 0.0218(8) Uani 1 1 d . . .
H3A H 0.8205 0.5374 0.6101 0.026 Uiso 1 1 calc R . .
C4 C 0.7484(3) 0.4325(4) 0.7141(2) 0.0167(7) Uani 1 1 d . . .
C5 C 0.6192(3) 0.4451(4) 0.6799(2) 0.0157(7) Uani 1 1 d . . .
H5 H 0.6129 0.5408 0.6534 0.019 Uiso 1 1 calc R . .
C10 C 0.5755(3) 0.3449(4) 0.6050(2) 0.0164(7) Uani 1 1 d . . .
C9 C 0.4494(3) 0.3869(3) 0.5761(2) 0.0149(7) Uani 1 1 d . . .
C11 C 0.4003(3) 0.3425(4) 0.4960(2) 0.0160(7) Uani 1 1 d . . .
C12 C 0.2870(3) 0.3829(4) 0.4733(2) 0.0174(7) Uani 1 1 d . . .
C16 C 0.1163(3) 0.4083(4) 0.3923(2) 0.0178(7) Uani 1 1 d . . .
H16 H 0.1131 0.4832 0.3463 0.021 Uiso 1 1 calc R . .
C17 C 0.0293(3) 0.2968(4) 0.3672(3) 0.0240(8) Uani 1 1 d . . .
H17A H 0.0473 0.2564 0.3103 0.036 Uiso 1 1 calc R . .
H17B H -0.0483 0.3380 0.3628 0.036 Uiso 1 1 calc R . .
H17C H 0.0320 0.2232 0.4122 0.036 Uiso 1 1 calc R . .
C2 C 0.7853(3) 0.3409(5) 0.5620(2) 0.0245(8) Uani 1 1 d . . .
H2A H 0.7936 0.2436 0.5838 0.029 Uiso 1 1 calc R . .
H2B H 0.8359 0.3519 0.5119 0.029 Uiso 1 1 calc R . .
C1 C 0.6597(3) 0.3654(4) 0.5297(2) 0.0200(8) Uani 1 1 d . . .
H1A H 0.6392 0.2992 0.4813 0.024 Uiso 1 1 calc R . .
H1B H 0.6515 0.4617 0.5061 0.024 Uiso 1 1 calc R . .
C15 C 0.1001(3) 0.4749(4) 0.4829(2) 0.0207(7) Uani 1 1 d . . .
H15A H 0.0772 0.5745 0.4773 0.025 Uiso 1 1 calc R . .
H15B H 0.0415 0.4239 0.5157 0.025 Uiso 1 1 calc R . .
C13 C 0.2183(3) 0.4601(4) 0.5267(2) 0.0168(7) Uani 1 1 d . . .
C14 C 0.2624(3) 0.5004(4) 0.6085(2) 0.0170(7) Uani 1 1 d . . .
C8 C 0.3786(3) 0.4633(4) 0.6345(2) 0.0179(7) Uani 1 1 d . . .
C7 C 0.4202(3) 0.4986(4) 0.7228(2) 0.0174(7) Uani 1 1 d . . .
C6 C 0.5365(3) 0.4472(4) 0.7547(2) 0.0197(7) Uani 1 1 d . . .
H6A H 0.5293 0.3516 0.7790 0.024 Uiso 1 1 calc R . .
H6B H 0.5678 0.5090 0.8024 0.024 Uiso 1 1 calc R . .
C18 C 0.7772(3) 0.5610(4) 0.7722(3) 0.0247(8) Uani 1 1 d . . .
H18A H 0.7421 0.5500 0.8291 0.037 Uiso 1 1 calc R . .
H18B H 0.7465 0.6456 0.7429 0.037 Uiso 1 1 calc R . .
H18C H 0.8612 0.5694 0.7815 0.037 Uiso 1 1 calc R . .
C19 C 0.7744(3) 0.3017(4) 0.7700(3) 0.0235(8) Uani 1 1 d . . .
H19A H 0.8474 0.3149 0.8045 0.035 Uiso 1 1 calc R . .
H19B H 0.7809 0.2202 0.7314 0.035 Uiso 1 1 calc R . .
H19C H 0.7118 0.2864 0.8099 0.035 Uiso 1 1 calc R . .
C20 C 0.5701(3) 0.1886(4) 0.6301(2) 0.0199(8) Uani 1 1 d . . .
H20A H 0.5383 0.1346 0.5798 0.030 Uiso 1 1 calc R . .
H20B H 0.5205 0.1770 0.6800 0.030 Uiso 1 1 calc R . .
H20C H 0.6481 0.1548 0.6466 0.030 Uiso 1 1 calc R . .
C17' C 0.9736(3) 0.1334(4) 1.1020(2) 0.0249(8) Uani 1 1 d . . .
H17D H 0.9623 0.1988 1.1505 0.037 Uiso 1 1 calc R . .
H17E H 1.0517 0.1448 1.0811 0.037 Uiso 1 1 calc R . .
H17F H 0.9637 0.0372 1.1227 0.037 Uiso 1 1 calc R . .
C16' C 0.8863(3) 0.1631(4) 1.0279(2) 0.0189(7) Uani 1 1 d . . .
H16' H 0.8969 0.2617 1.0075 0.023 Uiso 1 1 calc R . .
C12' C 0.7002(3) 0.1001(3) 0.9941(2) 0.0161(7) Uani 1 1 d . . .
C11' C 0.5792(3) 0.1028(4) 0.9955(2) 0.0158(7) Uani 1 1 d . . .
C9' C 0.5174(3) 0.0596(4) 0.9198(2) 0.0170(7) Uani 1 1 d . . .
C10' C 0.3835(3) 0.0788(4) 0.9116(2) 0.0166(7) Uani 1 1 d . . .
C5' C 0.3449(3) 0.0652(4) 0.8118(2) 0.0172(7) Uani 1 1 d . . .
H5' H 0.3903 0.1386 0.7817 0.021 Uiso 1 1 calc R . .
C4' C 0.2160(3) 0.0976(4) 0.7838(2) 0.0185(7) Uani 1 1 d . . .
C3' C 0.1860(3) 0.2413(4) 0.8220(2) 0.0193(8) Uani 1 1 d . . .
H3'1 H 0.2271 0.3147 0.7886 0.023 Uiso 1 1 calc R . .
C13' C 0.7601(3) 0.0483(4) 0.9265(2) 0.0170(7) Uani 1 1 d . . .
C15' C 0.8881(3) 0.0655(4) 0.9485(2) 0.0204(7) Uani 1 1 d . . .
H15C H 0.9281 0.1089 0.8993 0.024 Uiso 1 1 calc R . .
H15D H 0.9253 -0.0251 0.9640 0.024 Uiso 1 1 calc R . .
C14' C 0.7008(3) -0.0115(4) 0.8551(2) 0.0176(7) Uani 1 1 d . . .
C8' C 0.5782(3) -0.0057(3) 0.8513(2) 0.0164(7) Uani 1 1 d . . .
C1' C 0.3494(3) 0.2278(4) 0.9395(2) 0.0196(8) Uani 1 1 d . . .
H1'1 H 0.3669 0.2393 1.0034 0.024 Uiso 1 1 calc R . .
H1'2 H 0.3961 0.2969 0.9082 0.024 Uiso 1 1 calc R . .
C2' C 0.2209(3) 0.2574(4) 0.9190(2) 0.0204(8) Uani 1 1 d . . .
H2'1 H 0.1744 0.1924 0.9535 0.024 Uiso 1 1 calc R . .
H2'2 H 0.2033 0.3540 0.9378 0.024 Uiso 1 1 calc R . .
C18' C 0.2040(3) 0.1097(4) 0.6830(2) 0.0243(8) Uani 1 1 d . . .
H18D H 0.1275 0.1473 0.6656 0.036 Uiso 1 1 calc R . .
H18E H 0.2129 0.0169 0.6567 0.036 Uiso 1 1 calc R . .
H18F H 0.2639 0.1725 0.6625 0.036 Uiso 1 1 calc R . .
C6' C 0.3869(3) -0.0726(4) 0.7751(2) 0.0198(7) Uani 1 1 d . . .
H6'1 H 0.3550 -0.1512 0.8087 0.024 Uiso 1 1 calc R . .
H6'2 H 0.3586 -0.0821 0.7129 0.024 Uiso 1 1 calc R . .
C7' C 0.5168(3) -0.0799(4) 0.7808(2) 0.0167(7) Uani 1 1 d . . .
C19' C 0.1316(3) -0.0159(4) 0.8126(2) 0.0206(8) Uani 1 1 d . . .
H19D H 0.1291 -0.0157 0.8769 0.031 Uiso 1 1 calc R . .
H19E H 0.1577 -0.1077 0.7927 0.031 Uiso 1 1 calc R . .
H19F H 0.0542 0.0035 0.7864 0.031 Uiso 1 1 calc R . .
C20' C 0.3325(3) -0.0297(4) 0.9725(2) 0.0194(7) Uani 1 1 d . . .
H20D H 0.3717 -0.0236 1.0309 0.029 Uiso 1 1 calc R . .
H20E H 0.3431 -0.1236 0.9483 0.029 Uiso 1 1 calc R . .
H20F H 0.2498 -0.0113 0.9773 0.029 Uiso 1 1 calc R . .

loop_
_atom_site_aniso_label
_atom_site_aniso_U_11
_atom_site_aniso_U_22
_atom_site_aniso_U_33
_atom_site_aniso_U_23
_atom_site_aniso_U_13
_atom_site_aniso_U_12
O3 0.0150(11) 0.0343(14) 0.0272(14) 0.0041(12) 0.0052(11) 0.0028(12)
O12 0.0153(11) 0.0308(13) 0.0160(12) -0.0025(10) 0.0023(10) 0.0019(11)
O11 0.0197(11) 0.0240(12) 0.0150(11) -0.0043(11) 0.0010(10) 0.0036(11)
O14 0.0193(11) 0.0291(13) 0.0193(13) -0.0071(11) 0.0012(10) 0.0081(12)
O7 0.0188(11) 0.0282(13) 0.0174(12) -0.0056(11) 0.0048(10) 0.0044(11)
O12' 0.0114(10) 0.0277(14) 0.0133(12) -0.0008(10) 0.0017(9) -0.0012(10)
O3' 0.0157(11) 0.0262(14) 0.0282(14) 0.0011(12) -0.0029(10) 0.0060(11)
O14' 0.0169(11) 0.0278(14) 0.0218(13) -0.0047(11) 0.0059(10) 0.0032(11)
O7' 0.0204(11) 0.0251(13) 0.0213(13) -0.0051(11) 0.0059(11) 0.0042(11)
O11' 0.0135(10) 0.0238(12) 0.0137(11) -0.0015(10) 0.0024(9) 0.0022(10)
C3 0.0159(16) 0.0254(19) 0.0238(19) 0.0040(16) -0.0011(15) 0.0009(16)
C4 0.0122(14) 0.0211(18) 0.0170(17) 0.0043(14) 0.0026(13) 0.0021(14)
C5 0.0169(15) 0.0134(16) 0.0171(16) -0.0003(13) 0.0029(14) 0.0018(14)
C10 0.0142(15) 0.0189(17) 0.0163(16) -0.0015(14) 0.0025(14) 0.0004(14)
C9 0.0175(15) 0.0106(16) 0.0170(17) 0.0019(13) 0.0056(14) 0.0010(14)
C11 0.0162(15) 0.0141(16) 0.0181(17) 0.0021(14) 0.0044(14) 0.0011(14)
C12 0.0186(16) 0.0181(18) 0.0160(17) 0.0017(14) 0.0055(15) -0.0015(14)
C16 0.0105(14) 0.0217(17) 0.0210(17) -0.0021(14) -0.0002(14) 0.0010(15)
C17 0.0173(16) 0.0264(19) 0.028(2) -0.0032(16) -0.0004(15) -0.0012(16)
C2 0.0163(16) 0.036(2) 0.0217(19) 0.0008(16) 0.0061(15) 0.0033(17)
C1 0.0163(16) 0.0286(19) 0.0153(16) 0.0003(15) 0.0030(14) 0.0000(15)
C15 0.0140(15) 0.0258(18) 0.0220(18) -0.0019(15) -0.0016(14) -0.0006(16)
C13 0.0159(15) 0.0178(17) 0.0170(17) 0.0006(14) 0.0041(14) 0.0025(14)
C14 0.0174(16) 0.0163(16) 0.0178(17) -0.0006(14) 0.0055(14) 0.0028(14)
C8 0.0177(15) 0.0155(16) 0.0209(18) 0.0000(14) 0.0062(14) 0.0011(15)
C7 0.0186(16) 0.0139(16) 0.0199(17) 0.0015(14) 0.0035(15) 0.0001(14)
C6 0.0164(15) 0.0249(18) 0.0181(17) -0.0025(15) 0.0043(14) 0.0046(15)
C18 0.0197(16) 0.0268(19) 0.027(2) -0.0016(17) -0.0002(15) -0.0020(17)
C19 0.0179(16) 0.029(2) 0.0241(19) 0.0067(16) 0.0020(15) 0.0018(16)
C20 0.0188(16) 0.0171(17) 0.0241(19) -0.0012(14) 0.0038(15) 0.0016(15)
C17' 0.0157(15) 0.032(2) 0.0273(19) 0.0018(17) 0.0003(15) 0.0038(16)
C16' 0.0078(14) 0.0267(19) 0.0223(18) 0.0025(15) 0.0034(14) 0.0031(14)
C12' 0.0164(15) 0.0141(16) 0.0180(16) 0.0025(14) 0.0031(14) 0.0015(14)
C11' 0.0153(14) 0.0143(16) 0.0182(17) 0.0025(13) 0.0038(14) 0.0009(14)
C9' 0.0172(16) 0.0136(16) 0.0208(17) 0.0034(14) 0.0058(14) 0.0006(15)
C10' 0.0136(15) 0.0172(17) 0.0193(17) -0.0032(14) 0.0039(14) -0.0014(14)
C5' 0.0158(15) 0.0179(17) 0.0182(17) -0.0001(14) 0.0040(14) -0.0008(15)
C4' 0.0141(15) 0.0198(17) 0.0217(18) 0.0015(14) 0.0025(14) -0.0010(14)
C3' 0.0112(15) 0.0213(18) 0.0252(19) 0.0032(15) -0.0006(14) 0.0001(14)
C13' 0.0140(15) 0.0162(16) 0.0211(17) 0.0038(14) 0.0022(14) 0.0025(14)
C15' 0.0150(15) 0.0232(18) 0.0233(18) 0.0054(16) 0.0046(14) 0.0051(16)
C14' 0.0200(16) 0.0138(16) 0.0199(17) 0.0026(14) 0.0089(15) 0.0025(14)
C8' 0.0205(17) 0.0127(15) 0.0165(16) 0.0027(14) 0.0055(14) 0.0010(14)
C1' 0.0175(16) 0.0215(19) 0.0197(18) -0.0014(15) -0.0007(15) 0.0009(16)
C2' 0.0177(16) 0.0157(16) 0.0277(19) -0.0035(15) 0.0006(15) 0.0071(14)
C18' 0.0203(15) 0.029(2) 0.0237(19) 0.0038(16) -0.0013(15) 0.0014(17)
C6' 0.0196(16) 0.0223(18) 0.0175(17) -0.0039(15) 0.0010(14) -0.0011(16)
C7' 0.0203(16) 0.0117(15) 0.0184(17) -0.0001(13) 0.0037(14) 0.0029(15)
C19' 0.0156(15) 0.0231(18) 0.0234(19) 0.0003(15) 0.0041(14) 0.0005(15)
C20' 0.0150(15) 0.0204(17) 0.0230(19) 0.0003(15) 0.0024(15) -0.0012(15)

_geom_special_details            
; 
 All esds (except the esd in the dihedral angle between two l.s. planes) 
 are estimated using the full covariance matrix.  The cell esds are taken 
 into account individually in the estimation of esds in distances, angles 
 and torsion angles; correlations between esds in cell parameters are only 
 used when they are defined by crystal symmetry.  An approximate (isotropic) 
 treatment of cell esds is used for estimating esds involving l.s. planes. 
;

loop_
_geom_bond_atom_site_label_1
_geom_bond_atom_site_label_2
_geom_bond_distance
_geom_bond_site_symmetry_2
_geom_bond_publ_flag
O3 C3 1.450(4) . ?
O3 H3 0.8400 . ?
O12 C12 1.354(4) . ?
O12 C16 1.473(4) . ?
O11 C11 1.367(4) . ?
O11 H11 0.8400 . ?
O14 C14 1.355(4) . ?
O14 H14 0.8400 . ?
O7 C7 1.251(4) . ?
O12' C12' 1.361(4) . ?
O12' C16' 1.487(4) . ?
O3' C3' 1.436(4) . ?
O3' H3' 0.8400 . ?
O14' C14' 1.348(4) . ?
O14' H14' 0.8400 . ?
O7' C7' 1.245(4) . ?
O11' C11' 1.371(4) . ?
O11' H11' 0.8400 . ?
C3 C2 1.502(5) . ?
C3 C4 1.540(5) . ?
C3 H3A 1.0000 . ?
C4 C19 1.533(5) . ?
C4 C18 1.539(5) . ?
C4 C5 1.564(4) . ?
C5 C6 1.524(5) . ?
C5 C10 1.553(5) . ?
C5 H5 1.0000 . ?
C10 C20 1.544(5) . ?
C10 C1 1.553(5) . ?
C10 C9 1.557(5) . ?
C9 C11 1.386(5) . ?
C9 C8 1.437(5) . ?
C11 C12 1.394(5) . ?
C12 C13 1.379(5) . ?
C16 C17 1.502(5) . ?
C16 C15 1.538(5) . ?
C16 H16 1.0000 . ?
C17 H17A 0.9800 . ?
C17 H17B 0.9800 . ?
C17 H17C 0.9800 . ?
C2 C1 1.530(4) . ?
C2 H2A 0.9900 . ?
C2 H2B 0.9900 . ?
C1 H1A 0.9900 . ?
C1 H1B 0.9900 . ?
C15 C13 1.499(4) . ?
C15 H15A 0.9900 . ?
C15 H15B 0.9900 . ?
C13 C14 1.375(5) . ?
C14 C8 1.429(5) . ?
C8 C7 1.444(5) . ?
C7 C6 1.491(5) . ?
C6 H6A 0.9900 . ?
C6 H6B 0.9900 . ?
C18 H18A 0.9800 . ?
C18 H18B 0.9800 . ?
C18 H18C 0.9800 . ?
C19 H19A 0.9800 . ?
C19 H19B 0.9800 . ?
C19 H19C 0.9800 . ?
C20 H20A 0.9800 . ?
C20 H20B 0.9800 . ?
C20 H20C 0.9800 . ?
C17' C16' 1.503(5) . ?
C17' H17D 0.9800 . ?
C17' H17E 0.9800 . ?
C17' H17F 0.9800 . ?
C16' C15' 1.527(5) . ?
C16' H16' 1.0000 . ?
C12' C13' 1.363(5) . ?
C12' C11' 1.403(4) . ?
C11' C9' 1.388(5) . ?
C9' C8' 1.430(5) . ?
C9' C10' 1.560(4) . ?
C10' C20' 1.528(5) . ?
C10' C1' 1.542(5) . ?
C10' C5' 1.567(5) . ?
C5' C6' 1.519(5) . ?
C5' C4' 1.563(4) . ?
C5' H5' 1.0000 . ?
C4' C3' 1.536(5) . ?
C4' C18' 1.537(5) . ?
C4' C19' 1.537(5) . ?
C3' C2' 1.518(5) . ?
C3' H3'1 1.0000 . ?
C13' C14' 1.379(5) . ?
C13' C15' 1.513(4) . ?
C15' H15C 0.9900 . ?
C15' H15D 0.9900 . ?
C14' C8' 1.419(5) . ?
C8' C7' 1.443(5) . ?
C1' C2' 1.531(4) . ?
C1' H1'1 0.9900 . ?
C1' H1'2 0.9900 . ?
C2' H2'1 0.9900 . ?
C2' H2'2 0.9900 . ?
C18' H18D 0.9800 . ?
C18' H18E 0.9800 . ?
C18' H18F 0.9800 . ?
C6' C7' 1.505(4) . ?
C6' H6'1 0.9900 . ?
C6' H6'2 0.9900 . ?
C19' H19D 0.9800 . ?
C19' H19E 0.9800 . ?
C19' H19F 0.9800 . ?
C20' H20D 0.9800 . ?
C20' H20E 0.9800 . ?
C20' H20F 0.9800 . ?

loop_
_geom_angle_atom_site_label_1
_geom_angle_atom_site_label_2
_geom_angle_atom_site_label_3
_geom_angle
_geom_angle_site_symmetry_1
_geom_angle_site_symmetry_3
_geom_angle_publ_flag
C3 O3 H3 109.5 . . ?
C12 O12 C16 108.2(3) . . ?
C11 O11 H11 109.5 . . ?
C14 O14 H14 109.5 . . ?
C12' O12' C16' 105.7(3) . . ?
C3' O3' H3' 109.5 . . ?
C14' O14' H14' 109.5 . . ?
C11' O11' H11' 109.5 . . ?
O3 C3 C2 109.0(3) . . ?
O3 C3 C4 110.6(3) . . ?
C2 C3 C4 112.5(3) . . ?
O3 C3 H3A 108.2 . . ?
C2 C3 H3A 108.2 . . ?
C4 C3 H3A 108.2 . . ?
C19 C4 C18 107.5(3) . . ?
C19 C4 C3 111.8(3) . . ?
C18 C4 C3 107.4(3) . . ?
C19 C4 C5 114.0(3) . . ?
C18 C4 C5 107.8(3) . . ?
C3 C4 C5 108.1(3) . . ?
C6 C5 C10 111.2(3) . . ?
C6 C5 C4 112.3(3) . . ?
C10 C5 C4 117.9(3) . . ?
C6 C5 H5 104.7 . . ?
C10 C5 H5 104.7 . . ?
C4 C5 H5 104.7 . . ?
C20 C10 C5 115.5(3) . . ?
C20 C10 C1 109.8(3) . . ?
C5 C10 C1 105.7(3) . . ?
C20 C10 C9 105.7(3) . . ?
C5 C10 C9 108.4(3) . . ?
C1 C10 C9 112.0(3) . . ?
C11 C9 C8 118.5(3) . . ?
C11 C9 C10 120.5(3) . . ?
C8 C9 C10 120.8(3) . . ?
O11 C11 C9 122.2(3) . . ?
O11 C11 C12 119.6(3) . . ?
C9 C11 C12 118.2(3) . . ?
O12 C12 C13 113.2(3) . . ?
O12 C12 C11 122.3(3) . . ?
C13 C12 C11 124.4(3) . . ?
O12 C16 C17 108.3(3) . . ?
O12 C16 C15 106.5(3) . . ?
C17 C16 C15 114.3(3) . . ?
O12 C16 H16 109.2 . . ?
C17 C16 H16 109.2 . . ?
C15 C16 H16 109.2 . . ?
C16 C17 H17A 109.5 . . ?
C16 C17 H17B 109.5 . . ?
H17A C17 H17B 109.5 . . ?
C16 C17 H17C 109.5 . . ?
H17A C17 H17C 109.5 . . ?
H17B C17 H17C 109.5 . . ?
C3 C2 C1 112.8(3) . . ?
C3 C2 H2A 109.0 . . ?
C1 C2 H2A 109.0 . . ?
C3 C2 H2B 109.0 . . ?
C1 C2 H2B 109.0 . . ?
H2A C2 H2B 107.8 . . ?
C2 C1 C10 111.5(3) . . ?
C2 C1 H1A 109.3 . . ?
C10 C1 H1A 109.3 . . ?
C2 C1 H1B 109.3 . . ?
C10 C1 H1B 109.3 . . ?
H1A C1 H1B 108.0 . . ?
C13 C15 C16 102.1(3) . . ?
C13 C15 H15A 111.3 . . ?
C16 C15 H15A 111.3 . . ?
C13 C15 H15B 111.3 . . ?
C16 C15 H15B 111.3 . . ?
H15A C15 H15B 109.2 . . ?
C14 C13 C12 118.9(3) . . ?
C14 C13 C15 131.6(3) . . ?
C12 C13 C15 109.3(3) . . ?
O14 C14 C13 118.5(3) . . ?
O14 C14 C8 122.6(3) . . ?
C13 C14 C8 118.9(3) . . ?
C14 C8 C9 120.9(3) . . ?
C14 C8 C7 117.8(3) . . ?
C9 C8 C7 121.3(3) . . ?
O7 C7 C8 122.6(3) . . ?
O7 C7 C6 118.7(3) . . ?
C8 C7 C6 118.7(3) . . ?
C7 C6 C5 110.7(3) . . ?
C7 C6 H6A 109.5 . . ?
C5 C6 H6A 109.5 . . ?
C7 C6 H6B 109.5 . . ?
C5 C6 H6B 109.5 . . ?
H6A C6 H6B 108.1 . . ?
C4 C18 H18A 109.5 . . ?
C4 C18 H18B 109.5 . . ?
H18A C18 H18B 109.5 . . ?
C4 C18 H18C 109.5 . . ?
H18A C18 H18C 109.5 . . ?
H18B C18 H18C 109.5 . . ?
C4 C19 H19A 109.5 . . ?
C4 C19 H19B 109.5 . . ?
H19A C19 H19B 109.5 . . ?
C4 C19 H19C 109.5 . . ?
H19A C19 H19C 109.5 . . ?
H19B C19 H19C 109.5 . . ?
C10 C20 H20A 109.5 . . ?
C10 C20 H20B 109.5 . . ?
H20A C20 H20B 109.5 . . ?
C10 C20 H20C 109.5 . . ?
H20A C20 H20C 109.5 . . ?
H20B C20 H20C 109.5 . . ?
C16' C17' H17D 109.5 . . ?
C16' C17' H17E 109.5 . . ?
H17D C17' H17E 109.5 . . ?
C16' C17' H17F 109.5 . . ?
H17D C17' H17F 109.5 . . ?
H17E C17' H17F 109.5 . . ?
O12' C16' C17' 108.1(3) . . ?
O12' C16' C15' 105.9(3) . . ?
C17' C16' C15' 116.3(3) . . ?
O12' C16' H16' 108.8 . . ?
C17' C16' H16' 108.8 . . ?
C15' C16' H16' 108.8 . . ?
O12' C12' C13' 113.6(3) . . ?
O12' C12' C11' 122.0(3) . . ?
C13' C12' C11' 124.4(3) . . ?
O11' C11' C9' 123.4(3) . . ?
O11' C11' C12' 119.4(3) . . ?
C9' C11' C12' 117.2(3) . . ?
C11' C9' C8' 118.8(3) . . ?
C11' C9' C10' 120.0(3) . . ?
C8' C9' C10' 121.2(3) . . ?
C20' C10' C1' 110.3(3) . . ?
C20' C10' C9' 106.6(3) . . ?
C1' C10' C9' 110.8(3) . . ?
C20' C10' C5' 115.5(3) . . ?
C1' C10' C5' 106.1(3) . . ?
C9' C10' C5' 107.5(3) . . ?
C6' C5' C4' 113.0(3) . . ?
C6' C5' C10' 110.3(3) . . ?
C4' C5' C10' 118.0(3) . . ?
C6' C5' H5' 104.7 . . ?
C4' C5' H5' 104.7 . . ?
C10' C5' H5' 104.7 . . ?
C3' C4' C18' 107.4(3) . . ?
C3' C4' C19' 111.3(3) . . ?
C18' C4' C19' 108.0(3) . . ?
C3' C4' C5' 107.8(3) . . ?
C18' C4' C5' 108.9(3) . . ?
C19' C4' C5' 113.3(3) . . ?
O3' C3' C2' 105.8(3) . . ?
O3' C3' C4' 112.6(3) . . ?
C2' C3' C4' 113.8(3) . . ?
O3' C3' H3'1 108.2 . . ?
C2' C3' H3'1 108.2 . . ?
C4' C3' H3'1 108.2 . . ?
C12' C13' C14' 119.5(3) . . ?
C12' C13' C15' 108.9(3) . . ?
C14' C13' C15' 131.6(3) . . ?
C13' C15' C16' 100.9(3) . . ?
C13' C15' H15C 111.6 . . ?
C16' C15' H15C 111.6 . . ?
C13' C15' H15D 111.6 . . ?
C16' C15' H15D 111.6 . . ?
H15C C15' H15D 109.4 . . ?
O14' C14' C13' 118.0(3) . . ?
O14' C14' C8' 123.7(3) . . ?
C13' C14' C8' 118.3(3) . . ?
C14' C8' C9' 121.1(3) . . ?
C14' C8' C7' 117.8(3) . . ?
C9' C8' C7' 120.8(3) . . ?
C2' C1' C10' 112.0(3) . . ?
C2' C1' H1'1 109.2 . . ?
C10' C1' H1'1 109.2 . . ?
C2' C1' H1'2 109.2 . . ?
C10' C1' H1'2 109.2 . . ?
H1'1 C1' H1'2 107.9 . . ?
C3' C2' C1' 112.8(3) . . ?
C3' C2' H2'1 109.0 . . ?
C1' C2' H2'1 109.0 . . ?
C3' C2' H2'2 109.0 . . ?
C1' C2' H2'2 109.0 . . ?
H2'1 C2' H2'2 107.8 . . ?
C4' C18' H18D 109.5 . . ?
C4' C18' H18E 109.5 . . ?
H18D C18' H18E 109.5 . . ?
C4' C18' H18F 109.5 . . ?
H18D C18' H18F 109.5 . . ?
H18E C18' H18F 109.5 . . ?
C7' C6' C5' 110.9(3) . . ?
C7' C6' H6'1 109.5 . . ?
C5' C6' H6'1 109.5 . . ?
C7' C6' H6'2 109.5 . . ?
C5' C6' H6'2 109.5 . . ?
H6'1 C6' H6'2 108.1 . . ?
O7' C7' C8' 122.0(3) . . ?
O7' C7' C6' 119.6(3) . . ?
C8' C7' C6' 118.4(3) . . ?
C4' C19' H19D 109.5 . . ?
C4' C19' H19E 109.5 . . ?
H19D C19' H19E 109.5 . . ?
C4' C19' H19F 109.5 . . ?
H19D C19' H19F 109.5 . . ?
H19E C19' H19F 109.5 . . ?
C10' C20' H20D 109.5 . . ?
C10' C20' H20E 109.5 . . ?
H20D C20' H20E 109.5 . . ?
C10' C20' H20F 109.5 . . ?
H20D C20' H20F 109.5 . . ?
H20E C20' H20F 109.5 . . ?

loop_
_geom_torsion_atom_site_label_1
_geom_torsion_atom_site_label_2
_geom_torsion_atom_site_label_3
_geom_torsion_atom_site_label_4
_geom_torsion
_geom_torsion_site_symmetry_1
_geom_torsion_site_symmetry_2
_geom_torsion_site_symmetry_3
_geom_torsion_site_symmetry_4
_geom_torsion_publ_flag
O3 C3 C4 C19 -46.1(4) . . . . ?
C2 C3 C4 C19 76.1(4) . . . . ?
O3 C3 C4 C18 71.6(4) . . . . ?
C2 C3 C4 C18 -166.2(3) . . . . ?
O3 C3 C4 C5 -172.3(3) . . . . ?
C2 C3 C4 C5 -50.1(4) . . . . ?
C19 C4 C5 C6 58.4(4) . . . . ?
C18 C4 C5 C6 -60.9(4) . . . . ?
C3 C4 C5 C6 -176.7(3) . . . . ?
C19 C4 C5 C10 -72.9(4) . . . . ?
C18 C4 C5 C10 167.8(3) . . . . ?
C3 C4 C5 C10 52.0(4) . . . . ?
C6 C5 C10 C20 -64.5(4) . . . . ?
C4 C5 C10 C20 67.3(4) . . . . ?
C6 C5 C10 C1 174.0(3) . . . . ?
C4 C5 C10 C1 -54.3(4) . . . . ?
C6 C5 C10 C9 53.8(4) . . . . ?
C4 C5 C10 C9 -174.5(3) . . . . ?
C20 C10 C9 C11 -73.5(4) . . . . ?
C5 C10 C9 C11 162.2(3) . . . . ?
C1 C10 C9 C11 46.0(4) . . . . ?
C20 C10 C9 C8 101.7(4) . . . . ?
C5 C10 C9 C8 -22.6(4) . . . . ?
C1 C10 C9 C8 -138.7(3) . . . . ?
C8 C9 C11 O11 -172.4(3) . . . . ?
C10 C9 C11 O11 2.9(5) . . . . ?
C8 C9 C11 C12 4.6(5) . . . . ?
C10 C9 C11 C12 179.9(3) . . . . ?
C16 O12 C12 C13 4.4(4) . . . . ?
C16 O12 C12 C11 -178.1(3) . . . . ?
O11 C11 C12 O12 -2.8(5) . . . . ?
C9 C11 C12 O12 -179.9(3) . . . . ?
O11 C11 C12 C13 174.5(3) . . . . ?
C9 C11 C12 C13 -2.6(5) . . . . ?
C12 O12 C16 C17 -131.3(3) . . . . ?
C12 O12 C16 C15 -8.0(4) . . . . ?
O3 C3 C2 C1 -179.7(3) . . . . ?
C4 C3 C2 C1 57.3(4) . . . . ?
C3 C2 C1 C10 -60.5(4) . . . . ?
C20 C10 C1 C2 -69.8(4) . . . . ?
C5 C10 C1 C2 55.3(4) . . . . ?
C9 C10 C1 C2 173.1(3) . . . . ?
O12 C16 C15 C13 8.2(4) . . . . ?
C17 C16 C15 C13 127.8(3) . . . . ?
O12 C12 C13 C14 177.1(3) . . . . ?
C11 C12 C13 C14 -0.4(6) . . . . ?
O12 C12 C13 C15 1.3(4) . . . . ?
C11 C12 C13 C15 -176.2(3) . . . . ?
C16 C15 C13 C14 179.0(4) . . . . ?
C16 C15 C13 C12 -5.9(4) . . . . ?
C12 C13 C14 O14 -175.9(3) . . . . ?
C15 C13 C14 O14 -1.2(6) . . . . ?
C12 C13 C14 C8 1.2(5) . . . . ?
C15 C13 C14 C8 175.9(3) . . . . ?
O14 C14 C8 C9 177.9(3) . . . . ?
C13 C14 C8 C9 0.9(5) . . . . ?
O14 C14 C8 C7 1.1(5) . . . . ?
C13 C14 C8 C7 -175.9(3) . . . . ?
C11 C9 C8 C14 -3.9(5) . . . . ?
C10 C9 C8 C14 -179.2(3) . . . . ?
C11 C9 C8 C7 172.8(3) . . . . ?
C10 C9 C8 C7 -2.5(5) . . . . ?
C14 C8 C7 O7 -4.5(5) . . . . ?
C9 C8 C7 O7 178.7(3) . . . . ?
C14 C8 C7 C6 173.4(3) . . . . ?
C9 C8 C7 C6 -3.4(5) . . . . ?
O7 C7 C6 C5 -147.2(3) . . . . ?
C8 C7 C6 C5 34.8(5) . . . . ?
C10 C5 C6 C7 -61.3(4) . . . . ?
C4 C5 C6 C7 164.2(3) . . . . ?
C12' O12' C16' C17' -147.3(3) . . . . ?
C12' O12' C16' C15' -22.1(4) . . . . ?
C16' O12' C12' C13' 15.0(4) . . . . ?
C16' O12' C12' C11' -165.6(3) . . . . ?
O12' C12' C11' O11' -3.0(5) . . . . ?
C13' C12' C11' O11' 176.2(3) . . . . ?
O12' C12' C11' C9' 175.5(3) . . . . ?
C13' C12' C11' C9' -5.2(5) . . . . ?
O11' C11' C9' C8' -171.5(3) . . . . ?
C12' C11' C9' C8' 10.0(5) . . . . ?
O11' C11' C9' C10' 6.8(5) . . . . ?
C12' C11' C9' C10' -171.6(3) . . . . ?
C11' C9' C10' C20' -72.9(4) . . . . ?
C8' C9' C10' C20' 105.4(4) . . . . ?
C11' C9' C10' C1' 47.1(4) . . . . ?
C8' C9' C10' C1' -134.6(3) . . . . ?
C11' C9' C10' C5' 162.7(3) . . . . ?
C8' C9' C10' C5' -19.0(4) . . . . ?
C20' C10' C5' C6' -63.8(4) . . . . ?
C1' C10' C5' C6' 173.6(3) . . . . ?
C9' C10' C5' C6' 55.0(4) . . . . ?
C20' C10' C5' C4' 68.2(4) . . . . ?
C1' C10' C5' C4' -54.4(4) . . . . ?
C9' C10' C5' C4' -173.0(3) . . . . ?
C6' C5' C4' C3' -177.9(3) . . . . ?
C10' C5' C4' C3' 51.4(4) . . . . ?
C6' C5' C4' C18' -61.7(4) . . . . ?
C10' C5' C4' C18' 167.6(3) . . . . ?
C6' C5' C4' C19' 58.5(4) . . . . ?
C10' C5' C4' C19' -72.2(4) . . . . ?
C18' C4' C3' O3' 73.5(3) . . . . ?
C19' C4' C3' O3' -44.5(4) . . . . ?
C5' C4' C3' O3' -169.3(3) . . . . ?
C18' C4' C3' C2' -166.2(3) . . . . ?
C19' C4' C3' C2' 75.8(4) . . . . ?
C5' C4' C3' C2' -49.0(4) . . . . ?
O12' C12' C13' C14' 176.6(3) . . . . ?
C11' C12' C13' C14' -2.8(5) . . . . ?
O12' C12' C13' C15' -1.5(4) . . . . ?
C11' C12' C13' C15' 179.2(3) . . . . ?
C12' C13' C15' C16' -12.1(4) . . . . ?
C14' C13' C15' C16' 170.2(4) . . . . ?
O12' C16' C15' C13' 20.3(3) . . . . ?
C17' C16' C15' C13' 140.2(3) . . . . ?
C12' C13' C14' O14' -175.7(3) . . . . ?
C15' C13' C14' O14' 1.8(6) . . . . ?
C12' C13' C14' C8' 5.4(5) . . . . ?
C15' C13' C14' C8' -177.0(3) . . . . ?
O14' C14' C8' C9' -179.2(3) . . . . ?
C13' C14' C8' C9' -0.4(5) . . . . ?
O14' C14' C8' C7' 6.9(5) . . . . ?
C13' C14' C8' C7' -174.3(3) . . . . ?
C11' C9' C8' C14' -7.6(5) . . . . ?
C10' C9' C8' C14' 174.1(3) . . . . ?
C11' C9' C8' C7' 166.2(3) . . . . ?
C10' C9' C8' C7' -12.2(5) . . . . ?
C20' C10' C1' C2' -71.0(4) . . . . ?
C9' C10' C1' C2' 171.3(3) . . . . ?
C5' C10' C1' C2' 54.8(3) . . . . ?
O3' C3' C2' C1' 179.4(3) . . . . ?
C4' C3' C2' C1' 55.3(4) . . . . ?
C10' C1' C2' C3' -58.5(4) . . . . ?
C4' C5' C6' C7' 163.5(3) . . . . ?
C10' C5' C6' C7' -62.0(4) . . . . ?
C14' C8' C7' O7' 2.2(5) . . . . ?
C9' C8' C7' O7' -171.7(3) . . . . ?
C14' C8' C7' C6' -179.0(3) . . . . ?
C9' C8' C7' C6' 7.1(5) . . . . ?
C5' C6' C7' O7' -151.2(3) . . . . ?
C5' C6' C7' C8' 29.9(4) . . . . ?

loop_
_geom_hbond_atom_site_label_D
_geom_hbond_atom_site_label_H
_geom_hbond_atom_site_label_A
_geom_hbond_distance_DH
_geom_hbond_distance_HA
_geom_hbond_distance_DA
_geom_hbond_angle_DHA
_geom_hbond_site_symmetry_A
O11' H11' O7 0.84 1.96 2.761(3) 160.0 2_647
O14' H14' O12 0.84 2.46 2.984(4) 121.5 2_646
O3' H3' O3 0.84 2.19 2.978(3) 156.2 1_455
O14' H14' O7' 0.84 1.81 2.544(3) 144.2 .
O14 H14 O7 0.84 1.79 2.531(3) 146.2 .
O11 H11 O7' 0.84 1.86 2.696(3) 178.7 2_656

_diffrn_measured_fraction_theta_max 0.920
_diffrn_reflns_theta_full        69.25
_diffrn_measured_fraction_theta_full 0.920
_refine_diff_density_max         0.444
_refine_diff_density_min         -0.561
_refine_diff_density_rms         0.111
####################################################################### 
# 
# This file contains crystal structure data downloaded from the 
# Cambridge Structural Database (CSD) hosted by the Cambridge 
# Crystallographic Data Centre (CCDC).
# 
# Full information about CCDC data access policies and citation 
# guidelines are available at http://www.ccdc.cam.ac.uk/access/V1 
# 
# Audit and citation data items may have been added by the CCDC. 
# Please retain this information to preserve the provenance of 
# this file and to allow appropriate attribution of the data. 
# 
#######################################################################

data_cu_xpp57_0m-sr
_database_code_depnum_ccdc_archive 'CCDC 1554052'
_audit_update_record             
;
2017-06-06 deposited with the CCDC.
2018-01-24 downloaded from the CCDC.
;

_audit_creation_method           SHELXL-2014/7
_shelx_SHELXL_version_number     2014/7
_chemical_name_systematic        'szemaoenoid c'
_chemical_name_common            
'(16R)-12-O-\b-D-glucopyranosyl-11,14,16, 19-tetrahydroxy-17(15\\rightarrow16),18(4\\rightarrow3)-diabeo-abieta-3(4),8(9),11(12),13(14)-tetraene-7-one'
_chemical_melting_point          ?
_chemical_formula_moiety         C26H36O11
_chemical_formula_sum            C26H36O11
_chemical_formula_weight         2116.20

loop_
_atom_type_symbol
_atom_type_description
_atom_type_scat_dispersion_real
_atom_type_scat_dispersion_imag
_atom_type_scat_source
C C 0.0181 0.0091 'International Tables Vol C Tables 4.2.6.8 and 6.1.1.4'
H H 0.0000 0.0000 'International Tables Vol C Tables 4.2.6.8 and 6.1.1.4'
O O 0.0492 0.0322 'International Tables Vol C Tables 4.2.6.8 and 6.1.1.4'

_space_group_crystal_system      orthorhombic
_space_group_IT_number           19
_space_group_name_H-M_alt        'P 21 21 21'
_space_group_name_Hall           'P 2ac 2ab'

_shelx_space_group_comment       
;
The symmetry employed for this shelxl refinement is uniquely defined
by the following loop, which should always be used as a source of
symmetry information in preference to the above space-group names.
They are only intended as comments.
;

loop_
_space_group_symop_operation_xyz
'x, y, z'
'x+1/2, -y+1/2, -z'
'-x, y+1/2, -z+1/2'
'-x+1/2, -y, z+1/2'

_cell_length_a                   17.5477(6)
_cell_length_b                   21.7199(7)
_cell_length_c                   33.3592(12)
_cell_angle_alpha                90
_cell_angle_beta                 90
_cell_angle_gamma                90
_cell_volume                     12714.3(8)
_cell_formula_units_Z            4
_cell_measurement_temperature    100(2)
_cell_measurement_reflns_used    9405
_cell_measurement_theta_min      2.85
_cell_measurement_theta_max      69.24

_exptl_crystal_description       block
_exptl_crystal_colour            yellow
_exptl_crystal_density_meas      ?
_exptl_crystal_density_method    ?
_exptl_crystal_density_diffrn    1.106
_exptl_crystal_F_000             4520
_exptl_transmission_factor_min   0.2067
_exptl_transmission_factor_max   0.3837
_exptl_crystal_size_max          0.980
_exptl_crystal_size_mid          0.660
_exptl_crystal_size_min          0.470
_exptl_absorpt_coefficient_mu    0.728
_shelx_estimated_absorpt_T_min   0.536
_shelx_estimated_absorpt_T_max   0.726
_exptl_absorpt_correction_type   multi-scan
_exptl_absorpt_correction_T_min  ?
_exptl_absorpt_correction_T_max  ?
_exptl_absorpt_process_details   sadabs
_exptl_absorpt_special_details   ?
_diffrn_ambient_temperature      100(2)
_diffrn_radiation_wavelength     1.54178
_diffrn_radiation_type           CuK\a
_diffrn_source                   'fine-focus sealed tube'
_diffrn_measurement_device_type  'Bruker APEX-II CCD'
_diffrn_measurement_method       '\f and \w scans'
_diffrn_detector_area_resol_mean ?
_diffrn_reflns_number            112641
_diffrn_reflns_av_unetI/netI     0.0371
_diffrn_reflns_av_R_equivalents  0.0484
_diffrn_reflns_limit_h_min       -21
_diffrn_reflns_limit_h_max       21
_diffrn_reflns_limit_k_min       -26
_diffrn_reflns_limit_k_max       25
_diffrn_reflns_limit_l_min       -37
_diffrn_reflns_limit_l_max       40
_diffrn_reflns_theta_min         2.427
_diffrn_reflns_theta_max         69.708
_diffrn_reflns_theta_full        67.679
_diffrn_measured_fraction_theta_max 0.984
_diffrn_measured_fraction_theta_full 0.997
_diffrn_reflns_Laue_measured_fraction_max 0.984
_diffrn_reflns_Laue_measured_fraction_full 0.997
_diffrn_reflns_point_group_measured_fraction_max 0.977
_diffrn_reflns_point_group_measured_fraction_full 0.995
_reflns_number_total             23429
_reflns_number_gt                22717
_reflns_threshold_expression     'I > 2\s(I)'
_reflns_Friedel_coverage         0.839
_reflns_Friedel_fraction_max     0.970
_reflns_Friedel_fraction_full    0.993

_reflns_special_details          
;
 Reflections were merged by SHELXL according to the crystal
 class for the calculation of statistics and refinement.
 
 _reflns_Friedel_fraction is defined as the number of unique
 Friedel pairs measured divided by the number that would be
 possible theoretically, ignoring centric projections and
 systematic absences.
;

_computing_data_collection       'Bruker APEX2'
_computing_cell_refinement       'Bruker SAINT'
_computing_data_reduction        'Bruker SAINT'
_computing_structure_solution    'SHELXS-97 (Sheldrick 2008)'
_computing_structure_refinement  'SHELXL-2014 (Sheldrick 2014)'
_computing_molecular_graphics    'Bruker SHELXTL'
_computing_publication_material  'Bruker SHELXTL'
_refine_special_details          ?
_refine_ls_structure_factor_coef Fsqd
_refine_ls_matrix_type           full
_refine_ls_weighting_scheme      calc
_refine_ls_weighting_details     
'w=1/[\s^2^(Fo^2^)+(0.1231P)^2^+12.2052P] where P=(Fo^2^+2Fc^2^)/3'
_atom_sites_solution_primary     direct
_atom_sites_solution_secondary   difmap
_atom_sites_solution_hydrogens   geom
_refine_ls_hydrogen_treatment    constr
_refine_ls_extinction_method     none
_refine_ls_extinction_coef       .
_refine_ls_abs_structure_details 
;
 Flack x determined using 9790 quotients [(I+)-(I-)]/[(I+)+(I-)]
 (Parsons, Flack and Wagner, Acta Cryst. B69 (2013) 249-259).
;
_refine_ls_abs_structure_Flack   0.11(3)
_chemical_absolute_configuration ad
_refine_ls_number_reflns         23429
_refine_ls_number_parameters     1386
_refine_ls_number_restraints     9
_refine_ls_R_factor_all          0.0759
_refine_ls_R_factor_gt           0.0744
_refine_ls_wR_factor_ref         0.2083
_refine_ls_wR_factor_gt          0.2065
_refine_ls_goodness_of_fit_ref   1.044
_refine_ls_restrained_S_all      1.045
_refine_ls_shift/su_max          0.059
_refine_ls_shift/su_mean         0.001

loop_
_atom_site_label
_atom_site_type_symbol
_atom_site_fract_x
_atom_site_fract_y
_atom_site_fract_z
_atom_site_U_iso_or_equiv
_atom_site_adp_type
_atom_site_occupancy
_atom_site_site_symmetry_order
_atom_site_calc_flag
_atom_site_refinement_flags_posn
_atom_site_refinement_flags_adp
_atom_site_refinement_flags_occupancy
_atom_site_disorder_assembly
_atom_site_disorder_group
C3 C -0.0170(2) 0.4140(2) 0.71270(15) 0.0392(10) Uani 1 1 d . . . . .
H3A H -0.0686 0.4061 0.7235 0.047 Uiso 1 1 calc R U . . .
H3B H -0.0216 0.4224 0.6836 0.047 Uiso 1 1 calc R U . . .
O01 O 0.2427(2) 0.26191(15) 1.00176(12) 0.0502(9) Uani 1 1 d . . . . .
C4 C 0.1086(3) 0.3771(2) 0.65467(13) 0.0355(9) Uani 1 1 d . . . . .
H4A H 0.0854 0.3402 0.6429 0.053 Uiso 1 1 calc R U . . .
H4B H 0.1600 0.3826 0.6438 0.053 Uiso 1 1 calc R U . . .
H4C H 0.0774 0.4132 0.6482 0.053 Uiso 1 1 calc R U . . .
O05 O 0.5447(3) 0.6105(2) 0.06746(17) 0.0724(13) Uani 1 1 d . . . . .
H05 H 0.5254 0.5773 0.0756 0.109 Uiso 1 1 calc R U . . .
O06 O 0.5506(2) 0.4114(2) 0.83484(12) 0.0554(10) Uani 1 1 d . . . . .
H06 H 0.5890 0.4306 0.8431 0.083 Uiso 1 1 calc R U . . .
C5 C 0.1175(3) 0.4337(2) 0.13537(14) 0.0375(10) Uani 1 1 d . . . . .
H5A H 0.0893 0.3947 0.1361 0.056 Uiso 1 1 calc R U . . .
H5B H 0.0904 0.4631 0.1183 0.056 Uiso 1 1 calc R U . . .
H5C H 0.1217 0.4504 0.1626 0.056 Uiso 1 1 calc R U . . .
C2 C 0.1242(3) 0.2537(2) 0.69247(15) 0.0388(10) Uani 1 1 d . . . . .
H2A H 0.1379 0.2529 0.6637 0.047 Uiso 1 1 calc R U . . .
H2B H 0.1470 0.2168 0.7051 0.047 Uiso 1 1 calc R U . . .
C1 C 0.0994(3) 0.0722(2) 0.83703(15) 0.0428(11) Uani 1 1 d . . . . .
H1A H 0.0502 0.0645 0.8240 0.064 Uiso 1 1 calc R U . . .
H1B H 0.0960 0.1096 0.8533 0.064 Uiso 1 1 calc R U . . .
H1C H 0.1125 0.0372 0.8542 0.064 Uiso 1 1 calc R U . . .
O0FA O 0.0975(4) 0.6718(2) 1.10047(17) 0.0878(16) Uani 1 1 d . . . . .
H0FA H 0.0714 0.6459 1.0878 0.132 Uiso 1 1 calc R U . . .
O0C O 0.7962(2) 0.3775(2) 0.04260(17) 0.0687(12) Uani 1 1 d . . . . .
H0C H 0.8323 0.3667 0.0576 0.103 Uiso 1 1 calc R U . . .
C8 C 0.7237(3) 0.3238(3) 0.09388(15) 0.0474(12) Uani 1 1 d . . . . .
H8A H 0.7396 0.2864 0.0798 0.071 Uiso 1 1 calc R U . . .
H8B H 0.6718 0.3184 0.1042 0.071 Uiso 1 1 calc R U . . .
H8C H 0.7585 0.3318 0.1163 0.071 Uiso 1 1 calc R U . . .
C6 C 0.1116(3) 0.5711(2) 0.88061(16) 0.0454(11) Uani 1 1 d . . . . .
H6A H 0.0595 0.5812 0.8889 0.068 Uiso 1 1 calc R U . . .
H6B H 0.1278 0.5995 0.8594 0.068 Uiso 1 1 calc R U . . .
H6C H 0.1459 0.5749 0.9037 0.068 Uiso 1 1 calc R U . . .
O0E O -0.0707(3) 0.4911(2) 0.88733(17) 0.0765(14) Uani 1 1 d . . . . .
H0E H -0.0588 0.5162 0.9055 0.115 Uiso 1 1 calc R U . . .
O0F O 0.6582(4) 0.5172(2) 0.00375(17) 0.1083(18) Uani 1 1 d . . . . .
O0G O 0.2704(3) 0.75775(18) 0.98972(14) 0.0626(11) Uani 1 1 d . . . . .
H0G H 0.3158 0.7675 0.9849 0.094 Uiso 1 1 calc R U . . .
O0H O -0.1243(3) 0.3118(2) 0.67861(15) 0.0693(12) Uani 1 1 d . . . . .
H0H H -0.1544 0.2845 0.6705 0.104 Uiso 1 1 calc R U . . .
C7 C 0.6214(3) 0.3448(2) 0.92910(15) 0.0436(11) Uani 1 1 d . . . . .
H7A H 0.6504 0.3222 0.9495 0.065 Uiso 1 1 calc R U . . .
H7B H 0.6476 0.3835 0.9229 0.065 Uiso 1 1 calc R U . . .
H7C H 0.6176 0.3198 0.9047 0.065 Uiso 1 1 calc R U . . .
O1II O 0.4753(2) 0.22474(17) 0.90950(11) 0.0494(8) Uani 1 1 d . . . . .
H1II H 0.4762 0.2527 0.8921 0.074 Uiso 1 1 calc R U . . .
O1EC O 0.60907(17) 0.49311(14) 0.06384(10) 0.0380(7) Uani 1 1 d . . . . .
O1RI O 0.1818(2) 0.60230(16) 1.04362(10) 0.0445(8) Uani 1 1 d . . . . .
O2NT O 0.27508(17) 0.19814(13) 0.79659(9) 0.0315(6) Uani 1 1 d . . . . .
O2KW O 0.18644(17) 0.27935(13) 0.15426(9) 0.0343(6) Uani 1 1 d . . . . .
H2KW H 0.1709 0.2429 0.1525 0.051 Uiso 1 1 calc R U . . .
O831 O 0.32057(17) 0.51742(13) 0.94709(9) 0.0338(6) Uani 1 1 d . . . . .
H831 H 0.3663 0.5173 0.9546 0.051 Uiso 1 1 calc R U . . .
O2PU O 0.47246(17) 0.50942(13) 0.09868(9) 0.0334(6) Uani 1 1 d . . . . .
H2PU H 0.4989 0.5358 0.0866 0.050 Uiso 1 1 calc R U . . .
O2NK O 0.4907(3) 0.5753(2) 0.83549(15) 0.0699(12) Uani 1 1 d . . . . .
H2NK H 0.4970 0.6027 0.8529 0.105 Uiso 1 1 calc R U . . .
O2LP O 0.08941(18) 0.57312(14) 0.76866(9) 0.0368(7) Uani 1 1 d . . . . .
H2LP H 0.0436 0.5680 0.7621 0.055 Uiso 1 1 calc R U . . .
O3QH O -0.02525(17) 0.50825(16) 0.74897(11) 0.0419(7) Uani 1 1 d . . . . .
O3QA O 0.33331(15) 0.49970(14) 0.73187(9) 0.0308(6) Uani 1 1 d . . . . .
O3IU O 0.2591(3) 0.75019(19) 1.07545(13) 0.0620(11) Uani 1 1 d . . . . .
H3IU H 0.3029 0.7379 1.0819 0.093 Uiso 1 1 calc R U . . .
O3LM O 0.2755(2) 0.63920(18) 0.95016(11) 0.0515(9) Uani 1 1 d . . . . .
H3LM H 0.3167 0.6222 0.9567 0.077 Uiso 1 1 calc R U . . .
O4DS O 0.5149(2) 0.24714(17) 0.73663(15) 0.0582(11) Uani 1 1 d . . . . .
H4DS H 0.5333 0.2763 0.7232 0.087 Uiso 1 1 calc R U . . .
O4OM O 0.39906(18) 0.50612(15) 0.79006(9) 0.0376(7) Uani 1 1 d . . . . .
O4FM O 0.5570(3) 0.3719(3) 0.75373(16) 0.0786(14) Uani 1 1 d . . . . .
H4FM H 0.5848 0.3979 0.7421 0.118 Uiso 1 1 calc R U . . .
O5DU O 0.27234(16) 0.30514(14) 0.83792(9) 0.0345(6) Uani 1 1 d . . . . .
H5DU H 0.3066 0.2783 0.8356 0.052 Uiso 1 1 calc R U . . .
O5TG O 0.40573(18) 0.26843(16) 0.80057(11) 0.0427(8) Uani 1 1 d . . . . .
H5TG H 0.4422 0.2575 0.8153 0.064 Uiso 1 1 calc R U . . .
O5TU O 0.1433(2) 0.34114(17) 1.02086(10) 0.0454(8) Uani 1 1 d . . . . .
H5TU H 0.1332 0.3142 1.0036 0.068 Uiso 1 1 calc R U . . .
O5DT O 0.3009(2) 0.63641(14) 0.71407(10) 0.0399(7) Uani 1 1 d . . . . .
H5DT H 0.3437 0.6276 0.7238 0.060 Uiso 1 1 calc R U . . .
O5TA O 0.4380(3) 0.2341(2) 0.65861(14) 0.0732(13) Uani 1 1 d . . . . .
H5TA H 0.4674 0.2635 0.6640 0.110 Uiso 1 1 calc R U . . .
O6WP O 0.17207(19) 0.02349(14) 0.78514(12) 0.0445(8) Uani 1 1 d . . . . .
H6WP H 0.1346 0.0160 0.7703 0.067 Uiso 1 1 calc R U . . .
O6SU O 0.3347(3) 0.0925(2) 0.67024(14) 0.0728(13) Uani 1 1 d . . . . .
H6SU H 0.3370 0.0864 0.6951 0.109 Uiso 1 1 calc R U . . .
O6DT O 0.18666(18) 0.54932(14) 0.98493(9) 0.0369(7) Uani 1 1 d . . . . .
O6RW O 0.43455(19) 0.23817(14) 0.07359(11) 0.0406(7) Uani 1 1 d . . . . .
O7EE O 0.42121(19) 0.40033(19) 0.70816(11) 0.0483(8) Uani 1 1 d . . . . .
H7EE H 0.4470 0.4064 0.6873 0.072 Uiso 1 1 calc R U . . .
O7CR O 0.56032(19) 0.27982(13) 0.04752(10) 0.0371(7) Uani 1 1 d . . . . .
H7CR H 0.5450 0.2719 0.0242 0.056 Uiso 1 1 calc R U . . .
O7MW O 0.27109(17) 0.40199(14) 0.69502(10) 0.0351(7) Uani 1 1 d . . . . .
H7MW H 0.3156 0.4163 0.6952 0.053 Uiso 1 1 calc R U . . .
O7BL O 0.29596(19) 0.17897(15) 0.73067(10) 0.0405(7) Uani 1 1 d . . . . .
O7ME O -0.06648(17) 0.28155(16) 0.82048(11) 0.0405(7) Uani 1 1 d . . . . .
O8VJ O 0.00593(18) 0.19121(14) 0.79327(10) 0.0373(7) Uani 1 1 d . . . . .
H8VJ H -0.0179 0.1822 0.8143 0.056 Uiso 1 1 calc R U . . .
C02 C 0.3054(2) 0.35909(17) 0.09644(12) 0.0297(8) Uani 1 1 d . . . . .
H02 H 0.3017 0.3585 0.0665 0.036 Uiso 1 1 calc R U . . .
C03 C 0.0993(2) 0.4742(2) 0.73599(12) 0.0304(8) Uani 1 1 d . . . . .
C04 C 0.3446(2) 0.29868(18) 0.10808(13) 0.0319(9) Uani 1 1 d . . . . .
H04A H 0.3559 0.2989 0.1371 0.038 Uiso 1 1 calc R U . . .
H04B H 0.3100 0.2637 0.1025 0.038 Uiso 1 1 calc R U . . .
C05 C 0.3801(2) 0.3973(2) 0.90673(12) 0.0323(9) Uani 1 1 d . . . . .
H05A H 0.3416 0.3675 0.8980 0.048 Uiso 1 1 calc R U . . .
H05B H 0.4295 0.3866 0.8950 0.048 Uiso 1 1 calc R U . . .
H05C H 0.3653 0.4387 0.8979 0.048 Uiso 1 1 calc R U . . .
C06 C 0.0703(2) 0.22207(18) 0.80285(12) 0.0282(8) Uani 1 1 d . . . . .
C07 C 0.2045(2) 0.28171(19) 0.82450(12) 0.0313(9) Uani 1 1 d . . . . .
C08 C 0.1428(3) 0.36443(19) 0.89725(12) 0.0349(9) Uani 1 1 d . . . . .
H08A H 0.1949 0.3504 0.9026 0.052 Uiso 1 1 calc R U . . .
H08B H 0.1065 0.3329 0.9061 0.052 Uiso 1 1 calc R U . . .
H08C H 0.1332 0.4028 0.9118 0.052 Uiso 1 1 calc R U . . .
C09 C 0.1320(2) 0.52777(19) 0.75292(12) 0.0313(9) Uani 1 1 d . . . . .
C024 C 0.0674(2) 0.28138(18) 0.82150(12) 0.0293(8) Uani 1 1 d . . . . .
C026 C 0.1958(2) 0.42256(19) 0.11867(13) 0.0290(8) Uani 1 1 d . . . . .
C033 C 0.2551(2) 0.4924(2) 0.73513(12) 0.0306(8) Uani 1 1 d . . . . .
C041 C 0.1394(3) 0.19399(18) 0.79394(12) 0.0301(8) Uani 1 1 d . . . . .
C042 C 0.2249(2) 0.36656(19) 0.11139(12) 0.0309(9) Uani 1 1 d . . . . .
C043 C -0.0057(2) 0.3081(2) 0.83059(13) 0.0328(9) Uani 1 1 d . . . . .
C046 C 0.0183(2) 0.4695(2) 0.73382(13) 0.0336(9) Uani 1 1 d . . . . .
C047 C 0.3586(2) 0.41364(18) 0.10678(12) 0.0261(8) Uani 1 1 d . . . . .
C048 C 0.1897(3) 0.3839(2) 1.00468(13) 0.0387(10) Uani 1 1 d . . . . .
C053 C 0.4621(2) 0.34507(18) 0.07671(12) 0.0280(8) Uani 1 1 d . . . . .
C055 C 0.2815(3) 0.3018(2) 0.98499(14) 0.0397(10) Uani 1 1 d . . . . .
C060 C 0.5427(3) 0.3585(2) 0.94478(13) 0.0350(9) Uani 1 1 d . . . . .
C061 C 0.5601(2) 0.44257(19) 0.06576(12) 0.0296(8) Uani 1 1 d . . . . .
C066 C 0.3116(2) 0.2207(2) 0.76184(14) 0.0350(9) Uani 1 1 d . . . . .
H066 H 0.2908 0.2622 0.7549 0.042 Uiso 1 1 calc R U . . .
C075 C 0.2121(3) 0.4883(2) 0.98728(13) 0.0353(9) Uani 1 1 d . . . . .
C078 C 0.3768(2) 0.4656(2) 0.75992(13) 0.0342(9) Uani 1 1 d . . . . .
H078 H 0.3454 0.4315 0.7714 0.041 Uiso 1 1 calc R U . . .
C080 C 0.4914(3) 0.3150(2) 0.95275(13) 0.0380(10) Uani 1 1 d . . . . .
C081 C 0.2600(3) 0.3675(2) 0.98772(13) 0.0334(9) Uani 1 1 d . . . . .
C083 C -0.0018(3) 0.2963(2) 0.70796(15) 0.0423(11) Uani 1 1 d . . . . .
C085 C 0.0517(3) 0.4744(2) 0.85477(14) 0.0398(10) Uani 1 1 d . . . . .
C087 C 0.3959(3) 0.2254(2) 0.76966(16) 0.0421(11) Uani 1 1 d . . . . .
H087 H 0.4161 0.1844 0.7783 0.051 Uiso 1 1 calc R U . . .
C088 C 0.1601(3) 0.0803(2) 0.80550(15) 0.0377(10) Uani 1 1 d . . . . .
H088 H 0.2086 0.0917 0.8193 0.045 Uiso 1 1 calc R U . . .
C091 C 0.2484(3) 0.6486(2) 0.74583(14) 0.0374(10) Uani 1 1 d . . . . .
H091 H 0.1967 0.6553 0.7339 0.045 Uiso 1 1 calc R U . . .
C094 C 0.1141(3) 0.5061(2) 0.86504(13) 0.0388(10) Uani 1 1 d . . . . .
O2 O 0.6248(3) 0.7012(2) 0.01820(18) 0.0769(14) Uani 1 1 d . . . . .
H2 H 0.5863 0.7229 0.0131 0.115 Uiso 1 1 calc R U . . .
C0M C 0.1420(3) 0.13054(19) 0.77472(13) 0.0343(9) Uani 1 1 d . . . . .
H0M1 H 0.1813 0.1302 0.7534 0.041 Uiso 1 1 calc R U . . .
H0M2 H 0.0921 0.1217 0.7621 0.041 Uiso 1 1 calc R U . . .
C0@ C 0.1370(2) 0.31230(18) 0.83167(11) 0.0272(8) Uani 1 1 d . . . . .
C0A C 0.1591(2) 0.31075(18) 0.71137(13) 0.0309(9) Uani 1 1 d . . . . .
H0A1 H 0.2123 0.3154 0.7019 0.037 Uiso 1 1 calc R U . . .
H0A2 H 0.1603 0.3058 0.7409 0.037 Uiso 1 1 calc R U . . .
C0WM C 0.6619(3) 0.3760(2) 0.03486(14) 0.0379(10) Uani 1 1 d . . . . .
H0W1 H 0.6708 0.4085 0.0146 0.046 Uiso 1 1 calc R U . . .
H0W2 H 0.6626 0.3358 0.0208 0.046 Uiso 1 1 calc R U . . .
C0N C 0.3691(2) 0.42056(18) 0.15255(12) 0.0295(8) Uani 1 1 d . . . . .
H0N1 H 0.4043 0.3889 0.1623 0.044 Uiso 1 1 calc R U . . .
H0N2 H 0.3197 0.4158 0.1659 0.044 Uiso 1 1 calc R U . . .
H0N3 H 0.3899 0.4614 0.1585 0.044 Uiso 1 1 calc R U . . .
C0J C 0.3079(2) 0.41369(18) 0.97057(11) 0.0284(8) Uani 1 1 d . . . . .
C0Y C 0.3862(2) 0.39618(18) 0.95326(12) 0.0289(8) Uani 1 1 d . . . . .
C0UD C 0.5269(2) 0.4256(2) 0.95005(13) 0.0337(9) Uani 1 1 d . . . . .
H0U1 H 0.5314 0.4460 0.9236 0.040 Uiso 1 1 calc R U . . .
H0U2 H 0.5666 0.4432 0.9677 0.040 Uiso 1 1 calc R U . . .
C0I C 0.5856(2) 0.3853(2) 0.05320(12) 0.0324(9) Uani 1 1 d . . . . .
C0G C 0.2447(3) 0.5931(2) 0.77346(13) 0.0357(9) Uani 1 1 d . . . . .
H0G1 H 0.2966 0.5837 0.7833 0.043 Uiso 1 1 calc R U . . .
H0G2 H 0.2127 0.6034 0.7970 0.043 Uiso 1 1 calc R U . . .
C0IM C 0.2053(2) 0.22536(19) 0.80465(12) 0.0282(8) Uani 1 1 d . . . . .
C0D C 0.1778(3) 0.3096(2) 0.11595(14) 0.0359(9) Uani 1 1 d . . . . .
H0D1 H 0.1235 0.3205 0.1122 0.043 Uiso 1 1 calc R U . . .
H0D2 H 0.1919 0.2802 0.0945 0.043 Uiso 1 1 calc R U . . .
C0C C 0.4376(2) 0.40434(18) 0.08763(12) 0.0285(8) Uani 1 1 d . . . . .
O1 O -0.0310(4) 0.5107(6) 1.0118(3) 0.214(4) Uani 1 1 d . . . . .
H1 H -0.0137 0.5462 1.0159 0.321 Uiso 1 1 calc R U . . .
C0L C 0.2405(2) 0.48058(19) 0.11098(13) 0.0319(9) Uani 1 1 d . . . . .
H0L1 H 0.2502 0.5012 0.1369 0.038 Uiso 1 1 calc R U . . .
H0L2 H 0.2091 0.5087 0.0945 0.038 Uiso 1 1 calc R U . . .
C0Z C 0.5350(2) 0.33654(18) 0.05862(12) 0.0271(8) Uani 1 1 d . . . . .
C100 C 0.6482(8) 0.5563(4) -0.0336(2) 0.130(4) Uani 1 1 d D . . . .
H100 H 0.5941 0.5556 -0.0430 0.156 Uiso 1 1 calc R U . . .
C0B C 0.1329(2) 0.37575(17) 0.85173(11) 0.0269(8) Uani 1 1 d . . . . .
C0K C -0.0098(2) 0.3675(2) 0.85216(14) 0.0355(9) Uani 1 1 d . . . . .
H0K1 H -0.0090 0.3601 0.8814 0.043 Uiso 1 1 calc R U . . .
H0K2 H -0.0580 0.3887 0.8454 0.043 Uiso 1 1 calc R U . . .
C1E C 0.4487(2) 0.44080(19) 0.96768(13) 0.0324(9) Uani 1 1 d . . . . .
H1E1 H 0.4346 0.4833 0.9600 0.039 Uiso 1 1 calc R U . . .
H1E2 H 0.4518 0.4391 0.9973 0.039 Uiso 1 1 calc R U . . .
C756 C 0.2804(2) 0.4733(2) 0.96819(12) 0.0324(9) Uani 1 1 d . . . . .
C1A C 0.2124(2) 0.5366(2) 0.75325(12) 0.0320(9) Uani 1 1 d . . . . .
C2PK C 0.1922(3) 0.48068(19) 0.86043(13) 0.0337(9) Uani 1 1 d . . . . .
H2P1 H 0.2146 0.4746 0.8874 0.040 Uiso 1 1 calc R U . . .
H2P2 H 0.2240 0.5113 0.8461 0.040 Uiso 1 1 calc R U . . .
C2OB C 0.3503(3) 0.2842(2) 0.96130(15) 0.0424(11) Uani 1 1 d . . . . .
H2O1 H 0.3373 0.2819 0.9325 0.051 Uiso 1 1 calc R U . . .
H2O2 H 0.3691 0.2434 0.9700 0.051 Uiso 1 1 calc R U . . .
C4RN C 0.3163(2) 0.47061(18) 0.08992(13) 0.0322(9) Uani 1 1 d . . . . .
H4R1 H 0.3486 0.5076 0.0934 0.039 Uiso 1 1 calc R U . . .
H4R2 H 0.3073 0.4649 0.0609 0.039 Uiso 1 1 calc R U . . .
C7UT C 0.1956(2) 0.42016(19) 0.83787(12) 0.0305(8) Uani 1 1 d . . . . .
H7U1 H 0.2460 0.4008 0.8422 0.037 Uiso 1 1 calc R U . . .
H7U2 H 0.1897 0.4281 0.8088 0.037 Uiso 1 1 calc R U . . .
C10 C 0.0579(2) 0.40809(19) 0.84040(13) 0.0311(9) Uani 1 1 d . . . . .
H10 H 0.0573 0.4101 0.8105 0.037 Uiso 1 1 calc R U . . .
C12 C 0.4883(2) 0.45253(19) 0.08387(12) 0.0294(8) Uani 1 1 d . . . . .
C13 C 0.1469(2) 0.42777(19) 0.71813(12) 0.0302(8) Uani 1 1 d . . . . .
C14 C 0.2247(2) 0.43982(19) 0.71560(12) 0.0298(8) Uani 1 1 d . . . . .
C15 C 0.1132(2) 0.36946(19) 0.70057(12) 0.0283(8) Uani 1 1 d . . . . .
C18 C 0.4162(2) 0.29078(19) 0.08516(13) 0.0318(9) Uani 1 1 d . . . . .
C19 C 0.2255(3) 0.5925(2) 1.00886(14) 0.0384(10) Uani 1 1 d . . . . .
H19 H 0.2772 0.5766 1.0161 0.046 Uiso 1 1 calc R U . . .
C102 C 0.0333(2) 0.3588(2) 0.71950(14) 0.0355(9) Uani 1 1 d . . . . .
H102 H 0.0419 0.3569 0.7491 0.043 Uiso 1 1 calc R U . . .
C104 C 0.0400(3) 0.2499(2) 0.69620(14) 0.0414(11) Uani 1 1 d . . . . .
C105 C 0.4430(3) 0.4760(2) 0.82084(13) 0.0387(10) Uani 1 1 d . . . . .
H105 H 0.4106 0.4430 0.8330 0.046 Uiso 1 1 calc R U . . .
C109 C 0.1659(2) 0.4446(2) 1.00543(13) 0.0356(10) Uani 1 1 d . . . . .
C112 C 0.4108(3) 0.33244(19) 0.96808(13) 0.0321(9) Uani 1 1 d . . . . .
H112 H 0.4158 0.3363 0.9978 0.039 Uiso 1 1 calc R U . . .
C113 C 0.2173(4) 0.6466(2) 1.07065(15) 0.0529(14) Uani 1 1 d . . . . .
H113 H 0.2692 0.6313 1.0780 0.063 Uiso 1 1 calc R U . . .
C114 C 0.2689(3) 0.7016(2) 1.01029(18) 0.0501(13) Uani 1 1 d . . . . .
H114 H 0.3225 0.6892 1.0164 0.060 Uiso 1 1 calc R U . . .
C122 C 0.2722(3) 0.7071(2) 0.76792(19) 0.0520(13) Uani 1 1 d . . . . .
H12A H 0.3262 0.7043 0.7752 0.078 Uiso 1 1 calc R U . . .
H12B H 0.2415 0.7116 0.7923 0.078 Uiso 1 1 calc R U . . .
H12C H 0.2642 0.7428 0.7505 0.078 Uiso 1 1 calc R U . . .
C123 C 0.6023(4) 0.5308(3) 0.03066(16) 0.0515(13) Uani 1 1 d . . . . .
H123 H 0.5513 0.5244 0.0179 0.062 Uiso 1 1 calc R U . . .
C124 C 0.0914(3) 0.4643(3) 1.02445(16) 0.0472(12) Uani 1 1 d . . . . .
H12D H 0.0997 0.5032 1.0392 0.057 Uiso 1 1 calc R U . . .
H12E H 0.0757 0.4326 1.0441 0.057 Uiso 1 1 calc R U . . .
C125 C 0.2322(3) 0.6513(3) 0.98490(15) 0.0447(11) Uani 1 1 d . . . . .
H125 H 0.1800 0.6649 0.9767 0.054 Uiso 1 1 calc R U . . .
C126 C 0.4469(3) 0.4395(3) 0.73877(16) 0.0482(12) Uani 1 1 d . . . . .
H126 H 0.4789 0.4734 0.7275 0.058 Uiso 1 1 calc R U . . .
C129 C 0.4572(3) 0.5250(2) 0.85265(16) 0.0495(12) Uani 1 1 d . . . . .
H12F H 0.4084 0.5371 0.8652 0.059 Uiso 1 1 calc R U . . .
H12G H 0.4909 0.5083 0.8738 0.059 Uiso 1 1 calc R U . . .
C131 C 0.2251(3) 0.7071(2) 1.04975(17) 0.0480(12) Uani 1 1 d . . . . .
H131 H 0.1727 0.7223 1.0433 0.058 Uiso 1 1 calc R U . . .
C132 C 0.3270(4) 0.1983(3) 0.69268(16) 0.0508(13) Uani 1 1 d . . . . .
H132 H 0.3036 0.2386 0.6851 0.061 Uiso 1 1 calc R U . . .
C133 C 0.7255(3) 0.3774(3) 0.06531(17) 0.0464(12) Uani 1 1 d . . . . .
H133 H 0.7220 0.4165 0.0810 0.056 Uiso 1 1 calc R U . . .
C136 C 0.5143(3) 0.4460(3) 0.80413(16) 0.0483(12) Uani 1 1 d . . . . .
H136 H 0.5498 0.4782 0.7937 0.058 Uiso 1 1 calc R U . . .
C138 C 0.5069(3) 0.2478(2) 0.94662(16) 0.0483(12) Uani 1 1 d . . . . .
H13A H 0.5627 0.2408 0.9466 0.058 Uiso 1 1 calc R U . . .
H13B H 0.4849 0.2243 0.9693 0.058 Uiso 1 1 calc R U . . .
C141 C -0.0264(3) 0.5030(2) 0.85260(17) 0.0451(11) Uani 1 1 d . . . . .
H14A H -0.0210 0.5481 0.8492 0.054 Uiso 1 1 calc R U . . .
H14B H -0.0534 0.4868 0.8288 0.054 Uiso 1 1 calc R U . . .
C142 C -0.0856(3) 0.2904(3) 0.71366(18) 0.0557(14) Uani 1 1 d . . . . .
H14C H -0.0989 0.2468 0.7187 0.067 Uiso 1 1 calc R U . . .
H14D H -0.1017 0.3149 0.7372 0.067 Uiso 1 1 calc R U . . .
C143 C 0.6098(3) 0.5974(2) 0.04388(17) 0.0501(13) Uani 1 1 d . . . . .
H143 H 0.6575 0.6034 0.0599 0.060 Uiso 1 1 calc R U . . .
C144 C 0.4345(3) 0.2450(2) 0.73100(18) 0.0479(12) Uani 1 1 d . . . . .
H144 H 0.4174 0.2881 0.7253 0.057 Uiso 1 1 calc R U . . .
C145 C 0.4922(3) 0.4023(3) 0.77070(18) 0.0591(15) Uani 1 1 d . . . . .
H145 H 0.4576 0.3702 0.7821 0.071 Uiso 1 1 calc R U . . .
C147 C 0.1686(5) 0.6479(3) 1.10772(18) 0.0657(18) Uani 1 1 d . . . . .
H14E H 0.1632 0.6055 1.1183 0.079 Uiso 1 1 calc R U . . .
H14F H 0.1942 0.6731 1.1285 0.079 Uiso 1 1 calc R U . . .
C148 C 0.0081(4) 0.1873(3) 0.68316(18) 0.0531(13) Uani 1 1 d . . . . .
H14G H 0.0103 0.1586 0.7057 0.080 Uiso 1 1 calc R U . . .
H14H H 0.0386 0.1712 0.6609 0.080 Uiso 1 1 calc R U . . .
H14I H -0.0449 0.1923 0.6745 0.080 Uiso 1 1 calc R U . . .
C149 C 0.3013(5) 0.1495(3) 0.66293(17) 0.0668(18) Uani 1 1 d . . . . .
H14J H 0.2452 0.1453 0.6644 0.080 Uiso 1 1 calc R U . . .
H14K H 0.3146 0.1631 0.6355 0.080 Uiso 1 1 calc R U . . .
C151 C -0.0043(4) 0.4137(4) 0.97856(18) 0.074(2) Uani 1 1 d . . . . .
H15A H 0.0380 0.3873 0.9702 0.111 Uiso 1 1 calc R U . . .
H15B H -0.0377 0.4217 0.9556 0.111 Uiso 1 1 calc R U . . .
H15C H -0.0334 0.3932 0.9998 0.111 Uiso 1 1 calc R U . . .
C152 C 0.4117(4) 0.2062(3) 0.6954(2) 0.0605(15) Uani 1 1 d . . . . .
H152 H 0.4358 0.1646 0.6981 0.073 Uiso 1 1 calc R U . . .
O3 O 0.6659(6) 0.6536(3) -0.05852(16) 0.172(3) Uani 1 1 d . . . . .
H3 H 0.6842 0.6890 -0.0550 0.257 Uiso 1 1 calc R U . . .
C158 C 0.6097(5) 0.6388(3) 0.0074(2) 0.0729(19) Uani 1 1 d . . . . .
H158 H 0.5589 0.6363 -0.0061 0.087 Uiso 1 1 calc R U . . .
C159 C 0.0265(4) 0.4736(4) 0.9941(2) 0.077(2) Uani 1 1 d . . . . .
H159 H 0.0478 0.4969 0.9708 0.093 Uiso 1 1 calc R U . . .
C160 C 0.6712(7) 0.6191(3) -0.0218(2) 0.103(3) Uani 1 1 d . . . . .
H160 H 0.7233 0.6205 -0.0097 0.124 Uiso 1 1 calc R U . . .
C9 C 0.6999(9) 0.5336(5) -0.0651(4) 0.172(3) Uani 1 1 d D U . . .
H9A H 0.6877 0.4903 -0.0718 0.206 Uiso 1 1 calc R U . . .
H9B H 0.6947 0.5588 -0.0896 0.206 Uiso 1 1 calc R U . . .
O20 O 0.7770(7) 0.5382(5) -0.0493(4) 0.205(3) Uani 1 1 d D U . . .
H20 H 0.7756 0.5378 -0.0241 0.308 Uiso 1 1 calc R U . . .
O1S O 0.0406(3) 0.2177(3) 0.15916(16) 0.0792(14) Uani 1 1 d . . . . .

loop_
_atom_site_aniso_label
_atom_site_aniso_U_11
_atom_site_aniso_U_22
_atom_site_aniso_U_33
_atom_site_aniso_U_23
_atom_site_aniso_U_13
_atom_site_aniso_U_12
C3 0.0262(19) 0.042(2) 0.049(2) 0.003(2) -0.0041(18) -0.0054(18)
O01 0.059(2) 0.0335(17) 0.058(2) -0.0022(15) 0.0108(17) -0.0208(15)
C4 0.041(2) 0.029(2) 0.037(2) 0.0050(17) -0.0088(18) -0.0074(17)
O05 0.072(3) 0.044(2) 0.101(3) 0.009(2) 0.031(3) -0.001(2)
O06 0.049(2) 0.068(2) 0.0497(19) 0.0003(18) -0.0097(16) 0.0185(18)
C5 0.031(2) 0.038(2) 0.043(2) -0.0007(19) -0.0009(18) 0.0010(18)
C2 0.045(2) 0.029(2) 0.043(2) 0.0035(18) -0.004(2) 0.0008(18)
C1 0.052(3) 0.033(2) 0.044(2) -0.0005(19) 0.004(2) -0.006(2)
O0FA 0.114(4) 0.065(3) 0.085(3) 0.019(2) 0.037(3) 0.033(3)
O0C 0.0357(19) 0.065(3) 0.105(3) 0.007(2) 0.014(2) 0.0029(18)
C8 0.041(2) 0.062(3) 0.039(2) 0.003(2) 0.002(2) 0.014(2)
C6 0.056(3) 0.033(2) 0.047(3) 0.003(2) 0.007(2) 0.003(2)
O0E 0.077(3) 0.056(2) 0.097(3) 0.001(2) 0.041(3) 0.017(2)
O0F 0.163(4) 0.043(2) 0.119(3) -0.025(2) 0.111(3) -0.035(3)
O0G 0.082(3) 0.0386(19) 0.067(2) -0.0033(18) -0.002(2) -0.0041(19)
O0H 0.048(2) 0.087(3) 0.073(3) -0.005(2) -0.015(2) 0.000(2)
C7 0.043(2) 0.046(3) 0.042(2) -0.005(2) -0.007(2) 0.007(2)
O1II 0.052(2) 0.0436(18) 0.0530(19) -0.0115(16) -0.0019(16) 0.0029(16)
O1EC 0.0300(14) 0.0323(15) 0.0517(17) -0.0035(13) 0.0020(13) -0.0073(12)
O1RI 0.0542(19) 0.0407(17) 0.0386(16) 0.0011(14) 0.0026(15) 0.0135(15)
O2NT 0.0327(14) 0.0252(13) 0.0368(14) -0.0054(12) 0.0019(12) 0.0034(11)
O2KW 0.0345(15) 0.0256(13) 0.0426(15) 0.0052(12) -0.0044(12) -0.0058(12)
O831 0.0307(14) 0.0299(14) 0.0407(15) 0.0051(12) 0.0036(12) 0.0002(12)
O2PU 0.0344(14) 0.0215(12) 0.0444(16) -0.0034(12) 0.0074(12) -0.0066(11)
O2NK 0.067(3) 0.063(3) 0.080(3) 0.004(2) -0.016(2) -0.012(2)
O2LP 0.0376(15) 0.0325(15) 0.0403(15) -0.0020(13) 0.0043(13) 0.0087(13)
O3QH 0.0279(14) 0.0414(17) 0.0565(19) 0.0093(15) 0.0031(14) 0.0070(13)
O3QA 0.0249(13) 0.0349(14) 0.0326(13) 0.0052(12) 0.0041(11) -0.0037(11)
O3IU 0.074(3) 0.051(2) 0.061(2) -0.0101(19) -0.008(2) 0.006(2)
O3LM 0.065(2) 0.0471(19) 0.0427(17) 0.0030(16) 0.0011(17) 0.0075(18)
O4DS 0.0332(17) 0.0398(18) 0.102(3) -0.0090(19) 0.0270(18) -0.0018(14)
O4OM 0.0391(16) 0.0411(16) 0.0326(14) 0.0029(13) -0.0021(12) 0.0031(14)
O4FM 0.055(2) 0.108(4) 0.073(3) -0.011(3) 0.000(2) 0.018(3)
O5DU 0.0245(13) 0.0337(14) 0.0455(16) -0.0126(13) -0.0045(12) 0.0007(12)
O5TG 0.0288(15) 0.0425(17) 0.0567(19) -0.0146(15) -0.0088(14) 0.0037(13)
O5TU 0.0461(18) 0.0482(18) 0.0419(17) -0.0018(15) 0.0066(14) -0.0195(15)
O5DT 0.0479(18) 0.0311(15) 0.0408(16) 0.0011(13) 0.0090(14) -0.0055(14)
O5TA 0.088(3) 0.067(3) 0.064(2) 0.006(2) 0.033(2) 0.008(2)
O6WP 0.0344(16) 0.0282(15) 0.071(2) -0.0035(15) 0.0045(15) -0.0025(13)
O6SU 0.093(3) 0.063(3) 0.062(2) -0.026(2) 0.016(2) -0.003(2)
O6DT 0.0352(15) 0.0360(15) 0.0394(15) 0.0009(13) -0.0017(13) 0.0053(13)
O6RW 0.0405(16) 0.0232(13) 0.0581(19) -0.0049(13) 0.0094(15) 0.0014(12)
O7EE 0.0339(16) 0.063(2) 0.0479(18) -0.0114(17) 0.0007(14) 0.0054(16)
O7CR 0.0433(17) 0.0250(14) 0.0431(16) -0.0013(13) 0.0008(14) 0.0027(13)
O7MW 0.0279(14) 0.0325(14) 0.0449(16) -0.0026(13) 0.0005(13) -0.0014(12)
O7BL 0.0404(16) 0.0437(17) 0.0375(15) -0.0101(13) 0.0004(13) 0.0060(14)
O7ME 0.0243(14) 0.0413(16) 0.0558(18) -0.0018(15) 0.0050(13) -0.0058(13)
O8VJ 0.0343(15) 0.0318(14) 0.0456(16) 0.0001(13) -0.0007(13) -0.0067(12)
C02 0.034(2) 0.0207(17) 0.0339(19) -0.0019(15) -0.0040(16) -0.0040(16)
C03 0.0268(18) 0.034(2) 0.0307(18) 0.0114(16) 0.0004(15) 0.0031(16)
C04 0.0299(19) 0.0244(18) 0.041(2) 0.0069(16) -0.0002(17) -0.0037(16)
C05 0.032(2) 0.037(2) 0.0279(18) 0.0022(17) -0.0014(16) -0.0039(17)
C06 0.0285(18) 0.0252(18) 0.0309(18) 0.0044(15) 0.0005(15) -0.0008(15)
C07 0.032(2) 0.0291(19) 0.0329(19) 0.0020(16) -0.0027(16) 0.0021(16)
C08 0.050(2) 0.0264(18) 0.0281(19) 0.0008(16) -0.0031(18) 0.0055(18)
C09 0.032(2) 0.0303(19) 0.0314(19) 0.0086(16) 0.0035(16) 0.0019(16)
C024 0.032(2) 0.0241(17) 0.0315(18) 0.0052(15) 0.0016(16) -0.0056(16)
C026 0.0208(17) 0.0289(19) 0.037(2) 0.0001(16) -0.0023(15) -0.0010(15)
C033 0.0278(18) 0.035(2) 0.0286(18) 0.0110(16) -0.0007(15) 0.0015(16)
C041 0.038(2) 0.0249(18) 0.0274(18) 0.0007(15) -0.0045(16) -0.0046(16)
C042 0.031(2) 0.0288(19) 0.0331(19) 0.0020(16) -0.0045(16) -0.0023(16)
C043 0.032(2) 0.032(2) 0.034(2) 0.0048(17) 0.0043(16) -0.0002(17)
C046 0.030(2) 0.032(2) 0.038(2) 0.0110(17) -0.0011(17) -0.0015(17)
C047 0.0230(17) 0.0242(17) 0.0310(18) 0.0001(15) -0.0029(14) 0.0002(14)
C048 0.039(2) 0.049(2) 0.0283(19) -0.0038(18) 0.0002(17) -0.008(2)
C053 0.0266(18) 0.0230(17) 0.0343(19) 0.0017(15) -0.0059(15) -0.0006(15)
C055 0.056(3) 0.030(2) 0.034(2) -0.0004(17) -0.0024(19) -0.016(2)
C060 0.037(2) 0.036(2) 0.032(2) -0.0053(17) -0.0047(17) 0.0038(18)
C061 0.0272(18) 0.0290(19) 0.0325(19) 0.0026(16) -0.0020(15) -0.0018(16)
C066 0.032(2) 0.032(2) 0.041(2) -0.0030(18) 0.0005(17) 0.0037(17)
C075 0.041(2) 0.036(2) 0.0296(19) -0.0038(17) -0.0068(17) 0.0030(18)
C078 0.0291(19) 0.036(2) 0.037(2) 0.0083(17) -0.0048(16) -0.0031(17)
C080 0.039(2) 0.041(2) 0.034(2) -0.0014(18) -0.0065(18) 0.0114(19)
C081 0.035(2) 0.034(2) 0.0309(19) 0.0008(17) -0.0057(16) -0.0104(17)
C083 0.041(2) 0.044(3) 0.041(2) 0.006(2) -0.0055(19) -0.003(2)
C085 0.040(2) 0.037(2) 0.043(2) 0.0004(19) -0.0003(19) 0.0028(19)
C087 0.026(2) 0.039(2) 0.062(3) -0.013(2) 0.000(2) 0.0053(18)
C088 0.037(2) 0.0257(19) 0.051(2) -0.0028(19) -0.0033(19) -0.0021(17)
C091 0.035(2) 0.034(2) 0.043(2) -0.0078(19) -0.0007(18) -0.0027(18)
C094 0.047(2) 0.036(2) 0.034(2) -0.0009(18) 0.0012(18) 0.007(2)
O2 0.084(3) 0.043(2) 0.104(4) 0.013(2) 0.018(3) -0.017(2)
C0M 0.038(2) 0.0263(19) 0.038(2) -0.0044(17) 0.0004(18) -0.0035(17)
C0@ 0.0301(19) 0.0244(17) 0.0273(17) -0.0023(15) 0.0038(15) 0.0000(15)
C0A 0.0299(19) 0.0252(18) 0.037(2) 0.0003(16) -0.0062(16) 0.0025(16)
C0WM 0.034(2) 0.039(2) 0.040(2) -0.0020(19) 0.0078(18) -0.0036(18)
C0N 0.0326(19) 0.0262(18) 0.0296(18) -0.0001(15) -0.0018(16) 0.0006(16)
C0J 0.0330(19) 0.0276(18) 0.0245(17) -0.0004(15) -0.0030(15) -0.0089(16)
C0Y 0.032(2) 0.0263(18) 0.0281(18) 0.0010(15) -0.0059(15) 0.0004(16)
C0UD 0.0301(19) 0.040(2) 0.0306(19) -0.0027(17) -0.0025(16) 0.0015(18)
C0I 0.033(2) 0.033(2) 0.0306(19) 0.0002(16) 0.0020(16) 0.0041(17)
C0G 0.033(2) 0.041(2) 0.033(2) -0.0005(18) 0.0029(16) 0.0006(18)
C0IM 0.0255(17) 0.0329(19) 0.0262(17) -0.0015(15) -0.0006(15) -0.0009(16)
C0D 0.033(2) 0.032(2) 0.042(2) -0.0030(18) -0.0052(18) -0.0038(17)
C0C 0.0312(19) 0.0246(18) 0.0297(18) -0.0021(15) -0.0032(15) 0.0008(15)
O1 0.054(3) 0.357(11) 0.231(8) -0.202(7) -0.051(4) 0.084(5)
C0L 0.035(2) 0.0249(18) 0.036(2) -0.0035(16) -0.0024(17) 0.0021(16)
C0Z 0.0237(17) 0.0258(17) 0.0317(18) 0.0055(15) -0.0004(15) 0.0054(15)
C100 0.251(13) 0.070(4) 0.068(4) -0.024(4) 0.058(6) -0.075(6)
C0B 0.036(2) 0.0189(16) 0.0255(17) 0.0027(14) 0.0011(15) 0.0008(15)
C0K 0.030(2) 0.036(2) 0.041(2) -0.0043(18) 0.0079(17) 0.0059(17)
C1E 0.031(2) 0.0277(19) 0.039(2) -0.0002(17) -0.0064(17) -0.0013(16)
C756 0.033(2) 0.035(2) 0.0293(18) 0.0055(17) -0.0007(16) -0.0059(17)
C1A 0.032(2) 0.0308(19) 0.0331(19) 0.0068(16) 0.0012(16) -0.0022(16)
C2PK 0.037(2) 0.0258(19) 0.038(2) 0.0036(16) -0.0021(17) -0.0085(17)
C2OB 0.054(3) 0.028(2) 0.045(2) -0.0087(19) 0.006(2) -0.009(2)
C4RN 0.033(2) 0.0201(17) 0.043(2) 0.0040(16) -0.0056(17) 0.0007(16)
C7UT 0.0309(19) 0.0318(19) 0.0288(18) 0.0050(16) -0.0036(15) 0.0011(16)
C10 0.032(2) 0.0262(18) 0.035(2) -0.0002(16) 0.0027(16) 0.0003(16)
C12 0.0296(19) 0.0290(19) 0.0295(18) 0.0010(16) -0.0016(15) 0.0013(16)
C13 0.034(2) 0.0266(18) 0.0299(18) 0.0083(15) -0.0029(16) -0.0021(16)
C14 0.0296(19) 0.0268(18) 0.0331(19) 0.0059(16) 0.0025(16) 0.0030(16)
C15 0.0289(19) 0.0290(19) 0.0269(18) 0.0047(15) -0.0010(15) -0.0042(16)
C18 0.0286(19) 0.0265(19) 0.040(2) 0.0040(17) -0.0051(16) -0.0006(16)
C19 0.042(2) 0.037(2) 0.037(2) -0.0047(18) 0.0002(18) 0.0101(19)
C102 0.030(2) 0.039(2) 0.037(2) 0.0104(18) 0.0005(17) -0.0007(18)
C104 0.054(3) 0.030(2) 0.040(2) 0.0065(18) -0.007(2) -0.008(2)
C105 0.042(2) 0.042(2) 0.033(2) 0.0094(18) -0.0012(18) 0.001(2)
C109 0.0272(19) 0.051(3) 0.0285(19) 0.0020(18) 0.0017(15) -0.0002(18)
C112 0.039(2) 0.0245(18) 0.0325(19) 0.0014(16) -0.0037(17) 0.0013(17)
C113 0.080(4) 0.041(3) 0.038(2) -0.006(2) -0.004(2) 0.025(2)
C114 0.052(3) 0.037(2) 0.062(3) 0.005(2) 0.006(2) 0.014(2)
C122 0.043(3) 0.040(2) 0.073(3) -0.019(2) 0.006(3) -0.014(2)
C123 0.069(3) 0.045(3) 0.040(2) -0.006(2) 0.014(2) -0.019(2)
C124 0.034(2) 0.061(3) 0.046(3) -0.003(2) 0.014(2) -0.007(2)
C125 0.041(2) 0.053(3) 0.040(2) 0.002(2) -0.004(2) 0.007(2)
C126 0.043(3) 0.053(3) 0.049(3) 0.001(2) 0.000(2) 0.003(2)
C129 0.058(3) 0.045(3) 0.045(3) 0.007(2) -0.002(2) 0.011(2)
C131 0.052(3) 0.038(2) 0.055(3) 0.000(2) 0.002(2) 0.011(2)
C132 0.064(3) 0.044(3) 0.044(3) -0.012(2) 0.010(2) 0.004(2)
C133 0.032(2) 0.047(3) 0.061(3) -0.004(2) 0.005(2) 0.001(2)
C136 0.043(3) 0.056(3) 0.047(3) 0.008(2) -0.006(2) 0.008(2)
C138 0.054(3) 0.042(3) 0.049(3) 0.001(2) -0.005(2) 0.010(2)
C141 0.049(3) 0.028(2) 0.058(3) 0.001(2) 0.009(2) 0.001(2)
C142 0.046(3) 0.061(3) 0.060(3) -0.006(3) -0.002(2) -0.020(2)
C143 0.056(3) 0.041(3) 0.054(3) -0.005(2) 0.012(2) -0.016(2)
C144 0.040(2) 0.037(2) 0.066(3) -0.001(2) 0.010(2) 0.010(2)
C145 0.048(3) 0.073(4) 0.056(3) -0.015(3) -0.007(2) 0.028(3)
C147 0.112(5) 0.036(3) 0.049(3) 0.002(2) 0.016(3) 0.023(3)
C148 0.062(3) 0.040(3) 0.057(3) 0.003(2) -0.019(3) -0.009(2)
C149 0.106(5) 0.057(3) 0.037(2) -0.018(2) 0.010(3) -0.006(3)
C151 0.050(3) 0.128(6) 0.045(3) 0.011(3) 0.005(2) -0.029(4)
C152 0.059(3) 0.054(3) 0.069(3) -0.008(3) 0.025(3) 0.014(3)
O3 0.333(9) 0.125(4) 0.056(3) -0.004(3) 0.025(4) -0.170(4)
C158 0.099(5) 0.054(3) 0.066(4) 0.008(3) 0.003(4) -0.034(3)
C159 0.036(3) 0.118(6) 0.077(4) -0.036(4) 0.000(3) -0.002(3)
C160 0.198(9) 0.056(3) 0.057(3) -0.012(3) 0.053(4) -0.068(4)
C9 0.287(3) 0.077(6) 0.150(6) 0.027(6) 0.142(3) 0.010(8)
O20 0.242(3) 0.108(6) 0.264(8) -0.001(6) 0.170(3) 0.060(6)
O1S 0.070(3) 0.098(4) 0.070(3) -0.006(3) 0.007(2) -0.012(3)

_geom_special_details            
;
 All esds (except the esd in the dihedral angle between two l.s. planes)
 are estimated using the full covariance matrix.  The cell esds are taken
 into account individually in the estimation of esds in distances, angles
 and torsion angles; correlations between esds in cell parameters are only
 used when they are defined by crystal symmetry.  An approximate (isotropic)
 treatment of cell esds is used for estimating esds involving l.s. planes.
;

loop_
_geom_bond_atom_site_label_1
_geom_bond_atom_site_label_2
_geom_bond_distance
_geom_bond_site_symmetry_2
_geom_bond_publ_flag
C3 C102 1.507(6) . ?
C3 C046 1.528(6) . ?
C3 H3A 0.9900 . ?
C3 H3B 0.9900 . ?
O01 C055 1.236(6) . ?
C4 C15 1.542(6) . ?
C4 H4A 0.9800 . ?
C4 H4B 0.9800 . ?
C4 H4C 0.9800 . ?
O05 C143 1.416(7) . ?
O05 H05 0.8400 . ?
O06 C136 1.422(6) . ?
O06 H06 0.8400 . ?
C5 C026 1.502(6) . ?
C5 H5A 0.9800 . ?
C5 H5B 0.9800 . ?
C5 H5C 0.9800 . ?
C2 C104 1.487(7) . ?
C2 C0A 1.519(6) . ?
C2 H2A 0.9900 . ?
C2 H2B 0.9900 . ?
C1 C088 1.506(7) . ?
C1 H1A 0.9800 . ?
C1 H1B 0.9800 . ?
C1 H1C 0.9800 . ?
O0FA C147 1.372(9) . ?
O0FA H0FA 0.8400 . ?
O0C C133 1.453(6) . ?
O0C H0C 0.8400 . ?
C8 C133 1.505(8) . ?
C8 H8A 0.9800 . ?
C8 H8B 0.9800 . ?
C8 H8C 0.9800 . ?
C6 C094 1.505(7) . ?
C6 H6A 0.9800 . ?
C6 H6B 0.9800 . ?
C6 H6C 0.9800 . ?
O0E C141 1.419(7) . ?
O0E H0E 0.8400 . ?
O0F C123 1.363(7) . ?
O0F C100 1.519(11) . ?
O0G C114 1.399(7) . ?
O0G H0G 0.8400 . ?
O0H C142 1.430(8) . ?
O0H H0H 0.8400 . ?
C7 C060 1.508(7) . ?
C7 H7A 0.9800 . ?
C7 H7B 0.9800 . ?
C7 H7C 0.9800 . ?
O1II C138 1.446(7) . ?
O1II H1II 0.8400 . ?
O1EC C123 1.382(7) . ?
O1EC C061 1.395(5) . ?
O1RI C19 1.407(6) . ?
O1RI C113 1.459(7) . ?
O2NT C0IM 1.386(5) . ?
O2NT C066 1.412(5) . ?
O2KW C0D 1.444(6) . ?
O2KW H2KW 0.8400 . ?
O831 C756 1.381(5) . ?
O831 H831 0.8400 . ?
O2PU C12 1.360(5) . ?
O2PU H2PU 0.8400 . ?
O2NK C129 1.365(7) . ?
O2NK H2NK 0.8400 . ?
O2LP C09 1.343(5) . ?
O2LP H2LP 0.8400 . ?
O3QH C046 1.244(6) . ?
O3QA C033 1.386(5) . ?
O3QA C078 1.417(5) . ?
O3IU C131 1.402(7) . ?
O3IU H3IU 0.8400 . ?
O3LM C125 1.411(6) . ?
O3LM H3LM 0.8400 . ?
O4DS C144 1.425(6) . ?
O4DS H4DS 0.8400 . ?
O4OM C078 1.392(6) . ?
O4OM C105 1.442(5) . ?
O4FM C145 1.432(7) . ?
O4FM H4FM 0.8400 . ?
O5DU C07 1.370(5) . ?
O5DU H5DU 0.8400 . ?
O5TG C087 1.403(6) . ?
O5TG H5TG 0.8400 . ?
O5TU C048 1.348(6) . ?
O5TU H5TU 0.8400 . ?
O5DT C091 1.429(6) . ?
O5DT H5DT 0.8400 . ?
O5TA C152 1.444(8) . ?
O5TA H5TA 0.8400 . ?
O6WP C088 1.424(5) . ?
O6WP H6WP 0.8400 . ?
O6SU C149 1.391(9) . ?
O6SU H6SU 0.8400 . ?
O6DT C075 1.400(5) . ?
O6DT C19 1.407(6) . ?
O6RW C18 1.248(5) . ?
O7EE C126 1.403(7) . ?
O7EE H7EE 0.8400 . ?
O7CR C0Z 1.361(5) . ?
O7CR H7CR 0.8400 . ?
O7MW C14 1.346(5) . ?
O7MW H7MW 0.8400 . ?
O7BL C066 1.406(5) . ?
O7BL C132 1.442(6) . ?
O7ME C043 1.259(6) . ?
O8VJ C06 1.352(5) . ?
O8VJ H8VJ 0.8400 . ?
C02 C042 1.507(6) . ?
C02 C04 1.531(5) . ?
C02 C047 1.547(5) . ?
C02 H02 1.0000 . ?
C03 C09 1.414(6) . ?
C03 C046 1.427(6) . ?
C03 C13 1.438(6) . ?
C04 C18 1.482(6) . ?
C04 H04A 0.9900 . ?
C04 H04B 0.9900 . ?
C05 C0Y 1.556(5) . ?
C05 H05A 0.9800 . ?
C05 H05B 0.9800 . ?
C05 H05C 0.9800 . ?
C06 C041 1.390(6) . ?
C06 C024 1.431(6) . ?
C07 C0@ 1.379(6) . ?
C07 C0IM 1.392(6) . ?
C08 C0B 1.548(5) . ?
C08 H08A 0.9800 . ?
C08 H08B 0.9800 . ?
C08 H08C 0.9800 . ?
C09 C1A 1.424(6) . ?
C024 C0@ 1.435(6) . ?
C024 C043 1.441(6) . ?
C026 C042 1.342(6) . ?
C026 C0L 1.507(6) . ?
C033 C1A 1.360(6) . ?
C033 C14 1.418(6) . ?
C041 C0IM 1.388(6) . ?
C041 C0M 1.521(6) . ?
C042 C0D 1.497(6) . ?
C043 C0K 1.478(6) . ?
C047 C0C 1.541(5) . ?
C047 C0N 1.545(5) . ?
C047 C4RN 1.549(5) . ?
C048 C109 1.383(7) . ?
C048 C081 1.403(7) . ?
C053 C0C 1.405(6) . ?
C053 C0Z 1.427(6) . ?
C053 C18 1.455(6) . ?
C055 C081 1.479(6) . ?
C055 C2OB 1.492(7) . ?
C060 C080 1.332(7) . ?
C060 C0UD 1.493(6) . ?
C061 C0I 1.387(6) . ?
C061 C12 1.414(6) . ?
C066 C087 1.506(6) . ?
C066 H066 1.0000 . ?
C075 C109 1.388(7) . ?
C075 C756 1.397(6) . ?
C078 C126 1.527(7) . ?
C078 H078 1.0000 . ?
C080 C138 1.499(7) . ?
C080 C112 1.551(6) . ?
C081 C0J 1.429(6) . ?
C083 C104 1.307(7) . ?
C083 C142 1.488(8) . ?
C083 C102 1.539(7) . ?
C085 C094 1.339(7) . ?
C085 C141 1.507(7) . ?
C085 C10 1.521(6) . ?
C087 C144 1.518(8) . ?
C087 H087 1.0000 . ?
C088 C0M 1.531(6) . ?
C088 H088 1.0000 . ?
C091 C0G 1.518(7) . ?
C091 C122 1.527(6) . ?
C091 H091 1.0000 . ?
C094 C2PK 1.486(7) . ?
O2 C158 1.427(8) . ?
O2 H2 0.8400 . ?
C0M H0M1 0.9900 . ?
C0M H0M2 0.9900 . ?
C0@ C0B 1.534(5) . ?
C0A C15 1.551(5) . ?
C0A H0A1 0.9900 . ?
C0A H0A2 0.9900 . ?
C0WM C0I 1.486(6) . ?
C0WM C133 1.510(7) . ?
C0WM H0W1 0.9900 . ?
C0WM H0W2 0.9900 . ?
C0N H0N1 0.9800 . ?
C0N H0N2 0.9800 . ?
C0N H0N3 0.9800 . ?
C0J C756 1.385(6) . ?
C0J C0Y 1.538(6) . ?
C0Y C112 1.532(5) . ?
C0Y C1E 1.541(6) . ?
C0UD C1E 1.529(6) . ?
C0UD H0U1 0.9900 . ?
C0UD H0U2 0.9900 . ?
C0I C0Z 1.393(6) . ?
C0G C1A 1.511(6) . ?
C0G H0G1 0.9900 . ?
C0G H0G2 0.9900 . ?
C0D H0D1 0.9900 . ?
C0D H0D2 0.9900 . ?
C0C C12 1.379(6) . ?
O1 C159 1.420(10) . ?
O1 H1 0.8400 . ?
C0L C4RN 1.519(6) . ?
C0L H0L1 0.9900 . ?
C0L H0L2 0.9900 . ?
C100 C9 1.472(14) . ?
C100 C160 1.476(10) . ?
C100 H100 1.0000 . ?
C0B C7UT 1.534(6) . ?
C0B C10 1.540(6) . ?
C0K C10 1.529(6) . ?
C0K H0K1 0.9900 . ?
C0K H0K2 0.9900 . ?
C1E H1E1 0.9900 . ?
C1E H1E2 0.9900 . ?
C2PK C7UT 1.516(6) . ?
C2PK H2P1 0.9900 . ?
C2PK H2P2 0.9900 . ?
C2OB C112 1.509(6) . ?
C2OB H2O1 0.9900 . ?
C2OB H2O2 0.9900 . ?
C4RN H4R1 0.9900 . ?
C4RN H4R2 0.9900 . ?
C7UT H7U1 0.9900 . ?
C7UT H7U2 0.9900 . ?
C10 H10 1.0000 . ?
C13 C14 1.393(6) . ?
C13 C15 1.515(6) . ?
C15 C102 1.556(6) . ?
C19 C125 1.511(7) . ?
C19 H19 1.0000 . ?
C102 H102 1.0000 . ?
C104 C148 1.532(7) . ?
C105 C136 1.517(7) . ?
C105 C129 1.524(7) . ?
C105 H105 1.0000 . ?
C109 C124 1.514(6) . ?
C112 H112 1.0000 . ?
C113 C131 1.495(7) . ?
C113 C147 1.504(8) . ?
C113 H113 1.0000 . ?
C114 C125 1.526(8) . ?
C114 C131 1.529(8) . ?
C114 H114 1.0000 . ?
C122 H12A 0.9800 . ?
C122 H12B 0.9800 . ?
C122 H12C 0.9800 . ?
C123 C143 1.517(7) . ?
C123 H123 1.0000 . ?
C124 C159 1.537(9) . ?
C124 H12D 0.9900 . ?
C124 H12E 0.9900 . ?
C125 H125 1.0000 . ?
C126 C145 1.555(8) . ?
C126 H126 1.0000 . ?
C129 H12F 0.9900 . ?
C129 H12G 0.9900 . ?
C131 H131 1.0000 . ?
C132 C152 1.498(9) . ?
C132 C149 1.520(8) . ?
C132 H132 1.0000 . ?
C133 H133 1.0000 . ?
C136 C145 1.514(8) . ?
C136 H136 1.0000 . ?
C138 H13A 0.9900 . ?
C138 H13B 0.9900 . ?
C141 H14A 0.9900 . ?
C141 H14B 0.9900 . ?
C142 H14C 0.9900 . ?
C142 H14D 0.9900 . ?
C143 C158 1.515(9) . ?
C143 H143 1.0000 . ?
C144 C152 1.512(9) . ?
C144 H144 1.0000 . ?
C145 H145 1.0000 . ?
C147 H14E 0.9900 . ?
C147 H14F 0.9900 . ?
C148 H14G 0.9800 . ?
C148 H14H 0.9800 . ?
C148 H14I 0.9800 . ?
C149 H14J 0.9900 . ?
C149 H14K 0.9900 . ?
C151 C159 1.501(12) . ?
C151 H15A 0.9800 . ?
C151 H15B 0.9800 . ?
C151 H15C 0.9800 . ?
C152 H152 1.0000 . ?
O3 C160 1.440(10) . ?
O3 H3 0.8400 . ?
C158 C160 1.514(12) . ?
C158 H158 1.0000 . ?
C159 H159 1.0000 . ?
C160 H160 1.0000 . ?
C9 O20 1.457(17) . ?
C9 H9A 0.9900 . ?
C9 H9B 0.9900 . ?
O20 H20 0.8400 . ?

loop_
_geom_angle_atom_site_label_1
_geom_angle_atom_site_label_2
_geom_angle_atom_site_label_3
_geom_angle
_geom_angle_site_symmetry_1
_geom_angle_site_symmetry_3
_geom_angle_publ_flag
C102 C3 C046 108.7(4) . . ?
C102 C3 H3A 109.9 . . ?
C046 C3 H3A 109.9 . . ?
C102 C3 H3B 109.9 . . ?
C046 C3 H3B 109.9 . . ?
H3A C3 H3B 108.3 . . ?
C15 C4 H4A 109.5 . . ?
C15 C4 H4B 109.5 . . ?
H4A C4 H4B 109.5 . . ?
C15 C4 H4C 109.5 . . ?
H4A C4 H4C 109.5 . . ?
H4B C4 H4C 109.5 . . ?
C143 O05 H05 109.5 . . ?
C136 O06 H06 109.5 . . ?
C026 C5 H5A 109.5 . . ?
C026 C5 H5B 109.5 . . ?
H5A C5 H5B 109.5 . . ?
C026 C5 H5C 109.5 . . ?
H5A C5 H5C 109.5 . . ?
H5B C5 H5C 109.5 . . ?
C104 C2 C0A 114.3(4) . . ?
C104 C2 H2A 108.7 . . ?
C0A C2 H2A 108.7 . . ?
C104 C2 H2B 108.7 . . ?
C0A C2 H2B 108.7 . . ?
H2A C2 H2B 107.6 . . ?
C088 C1 H1A 109.5 . . ?
C088 C1 H1B 109.5 . . ?
H1A C1 H1B 109.5 . . ?
C088 C1 H1C 109.5 . . ?
H1A C1 H1C 109.5 . . ?
H1B C1 H1C 109.5 . . ?
C147 O0FA H0FA 109.5 . . ?
C133 O0C H0C 109.5 . . ?
C133 C8 H8A 109.5 . . ?
C133 C8 H8B 109.5 . . ?
H8A C8 H8B 109.5 . . ?
C133 C8 H8C 109.5 . . ?
H8A C8 H8C 109.5 . . ?
H8B C8 H8C 109.5 . . ?
C094 C6 H6A 109.5 . . ?
C094 C6 H6B 109.5 . . ?
H6A C6 H6B 109.5 . . ?
C094 C6 H6C 109.5 . . ?
H6A C6 H6C 109.5 . . ?
H6B C6 H6C 109.5 . . ?
C141 O0E H0E 109.5 . . ?
C123 O0F C100 109.5(7) . . ?
C114 O0G H0G 109.5 . . ?
C142 O0H H0H 109.5 . . ?
C060 C7 H7A 109.5 . . ?
C060 C7 H7B 109.5 . . ?
H7A C7 H7B 109.5 . . ?
C060 C7 H7C 109.5 . . ?
H7A C7 H7C 109.5 . . ?
H7B C7 H7C 109.5 . . ?
C138 O1II H1II 109.5 . . ?
C123 O1EC C061 116.8(4) . . ?
C19 O1RI C113 112.1(4) . . ?
C0IM O2NT C066 114.3(3) . . ?
C0D O2KW H2KW 109.5 . . ?
C756 O831 H831 109.5 . . ?
C12 O2PU H2PU 109.5 . . ?
C129 O2NK H2NK 109.5 . . ?
C09 O2LP H2LP 109.5 . . ?
C033 O3QA C078 114.9(3) . . ?
C131 O3IU H3IU 109.5 . . ?
C125 O3LM H3LM 109.5 . . ?
C144 O4DS H4DS 109.5 . . ?
C078 O4OM C105 112.2(3) . . ?
C145 O4FM H4FM 109.5 . . ?
C07 O5DU H5DU 109.5 . . ?
C087 O5TG H5TG 109.5 . . ?
C048 O5TU H5TU 109.5 . . ?
C091 O5DT H5DT 109.5 . . ?
C152 O5TA H5TA 109.5 . . ?
C088 O6WP H6WP 109.5 . . ?
C149 O6SU H6SU 109.5 . . ?
C075 O6DT C19 116.4(3) . . ?
C126 O7EE H7EE 109.5 . . ?
C0Z O7CR H7CR 109.5 . . ?
C14 O7MW H7MW 109.5 . . ?
C066 O7BL C132 112.9(4) . . ?
C06 O8VJ H8VJ 109.5 . . ?
C042 C02 C04 115.4(3) . . ?
C042 C02 C047 114.1(3) . . ?
C04 C02 C047 109.2(3) . . ?
C042 C02 H02 105.7 . . ?
C04 C02 H02 105.7 . . ?
C047 C02 H02 105.7 . . ?
C09 C03 C046 118.8(4) . . ?
C09 C03 C13 120.5(4) . . ?
C046 C03 C13 120.5(4) . . ?
C18 C04 C02 110.4(3) . . ?
C18 C04 H04A 109.6 . . ?
C02 C04 H04A 109.6 . . ?
C18 C04 H04B 109.6 . . ?
C02 C04 H04B 109.6 . . ?
H04A C04 H04B 108.1 . . ?
C0Y C05 H05A 109.5 . . ?
C0Y C05 H05B 109.5 . . ?
H05A C05 H05B 109.5 . . ?
C0Y C05 H05C 109.5 . . ?
H05A C05 H05C 109.5 . . ?
H05B C05 H05C 109.5 . . ?
O8VJ C06 C041 117.5(4) . . ?
O8VJ C06 C024 121.3(4) . . ?
C041 C06 C024 121.3(4) . . ?
O5DU C07 C0@ 120.7(4) . . ?
O5DU C07 C0IM 118.3(4) . . ?
C0@ C07 C0IM 121.0(4) . . ?
C0B C08 H08A 109.5 . . ?
C0B C08 H08B 109.5 . . ?
H08A C08 H08B 109.5 . . ?
C0B C08 H08C 109.5 . . ?
H08A C08 H08C 109.5 . . ?
H08B C08 H08C 109.5 . . ?
O2LP C09 C03 122.3(4) . . ?
O2LP C09 C1A 116.7(4) . . ?
C03 C09 C1A 121.0(4) . . ?
C06 C024 C0@ 119.6(4) . . ?
C06 C024 C043 119.1(4) . . ?
C0@ C024 C043 121.3(4) . . ?
C042 C026 C5 124.2(4) . . ?
C042 C026 C0L 121.9(4) . . ?
C5 C026 C0L 113.9(4) . . ?
C1A C033 O3QA 120.0(4) . . ?
C1A C033 C14 124.4(4) . . ?
O3QA C033 C14 115.4(4) . . ?
C0IM C041 C06 117.1(4) . . ?
C0IM C041 C0M 121.9(4) . . ?
C06 C041 C0M 120.9(4) . . ?
C026 C042 C0D 121.4(4) . . ?
C026 C042 C02 121.0(4) . . ?
C0D C042 C02 117.6(4) . . ?
O7ME C043 C024 120.8(4) . . ?
O7ME C043 C0K 119.3(4) . . ?
C024 C043 C0K 119.8(4) . . ?
O3QH C046 C03 123.0(4) . . ?
O3QH C046 C3 118.1(4) . . ?
C03 C046 C3 118.9(4) . . ?
C0C C047 C0N 108.4(3) . . ?
C0C C047 C02 110.5(3) . . ?
C0N C047 C02 111.5(3) . . ?
C0C C047 C4RN 112.7(3) . . ?
C0N C047 C4RN 109.8(3) . . ?
C02 C047 C4RN 104.0(3) . . ?
O5TU C048 C109 117.9(4) . . ?
O5TU C048 C081 121.2(4) . . ?
C109 C048 C081 121.0(4) . . ?
C0C C053 C0Z 120.1(4) . . ?
C0C C053 C18 121.6(4) . . ?
C0Z C053 C18 118.2(4) . . ?
O01 C055 C081 120.5(5) . . ?
O01 C055 C2OB 120.4(4) . . ?
C081 C055 C2OB 119.0(4) . . ?
C080 C060 C0UD 123.0(4) . . ?
C080 C060 C7 123.3(4) . . ?
C0UD C060 C7 113.8(4) . . ?
C0I C061 O1EC 119.6(4) . . ?
C0I C061 C12 123.6(4) . . ?
O1EC C061 C12 116.6(4) . . ?
O7BL C066 O2NT 107.2(3) . . ?
O7BL C066 C087 111.3(4) . . ?
O2NT C066 C087 109.1(4) . . ?
O7BL C066 H066 109.7 . . ?
O2NT C066 H066 109.7 . . ?
C087 C066 H066 109.7 . . ?
C109 C075 C756 122.7(4) . . ?
C109 C075 O6DT 119.1(4) . . ?
C756 C075 O6DT 118.0(4) . . ?
O4OM C078 O3QA 107.3(3) . . ?
O4OM C078 C126 110.0(4) . . ?
O3QA C078 C126 108.8(4) . . ?
O4OM C078 H078 110.2 . . ?
O3QA C078 H078 110.2 . . ?
C126 C078 H078 110.2 . . ?
C060 C080 C138 122.8(4) . . ?
C060 C080 C112 120.5(4) . . ?
C138 C080 C112 116.6(4) . . ?
C048 C081 C0J 120.1(4) . . ?
C048 C081 C055 119.6(4) . . ?
C0J C081 C055 120.2(4) . . ?
C104 C083 C142 121.7(5) . . ?
C104 C083 C102 122.1(4) . . ?
C142 C083 C102 116.1(5) . . ?
C094 C085 C141 122.9(4) . . ?
C094 C085 C10 120.7(4) . . ?
C141 C085 C10 116.1(4) . . ?
O5TG C087 C066 107.0(4) . . ?
O5TG C087 C144 112.5(4) . . ?
C066 C087 C144 108.1(4) . . ?
O5TG C087 H087 109.7 . . ?
C066 C087 H087 109.7 . . ?
C144 C087 H087 109.7 . . ?
O6WP C088 C1 109.6(4) . . ?
O6WP C088 C0M 109.2(4) . . ?
C1 C088 C0M 113.9(4) . . ?
O6WP C088 H088 108.0 . . ?
C1 C088 H088 108.0 . . ?
C0M C088 H088 108.0 . . ?
O5DT C091 C0G 109.3(4) . . ?
O5DT C091 C122 109.6(4) . . ?
C0G C091 C122 112.3(4) . . ?
O5DT C091 H091 108.5 . . ?
C0G C091 H091 108.5 . . ?
C122 C091 H091 108.5 . . ?
C085 C094 C2PK 122.5(4) . . ?
C085 C094 C6 123.2(5) . . ?
C2PK C094 C6 114.3(4) . . ?
C158 O2 H2 109.5 . . ?
C041 C0M C088 111.7(4) . . ?
C041 C0M H0M1 109.3 . . ?
C088 C0M H0M1 109.3 . . ?
C041 C0M H0M2 109.3 . . ?
C088 C0M H0M2 109.3 . . ?
H0M1 C0M H0M2 108.0 . . ?
C07 C0@ C024 117.7(4) . . ?
C07 C0@ C0B 123.3(4) . . ?
C024 C0@ C0B 118.9(4) . . ?
C2 C0A C15 111.4(3) . . ?
C2 C0A H0A1 109.3 . . ?
C15 C0A H0A1 109.3 . . ?
C2 C0A H0A2 109.3 . . ?
C15 C0A H0A2 109.3 . . ?
H0A1 C0A H0A2 108.0 . . ?
C0I C0WM C133 112.7(4) . . ?
C0I C0WM H0W1 109.0 . . ?
C133 C0WM H0W1 109.0 . . ?
C0I C0WM H0W2 109.0 . . ?
C133 C0WM H0W2 109.0 . . ?
H0W1 C0WM H0W2 107.8 . . ?
C047 C0N H0N1 109.5 . . ?
C047 C0N H0N2 109.5 . . ?
H0N1 C0N H0N2 109.5 . . ?
C047 C0N H0N3 109.5 . . ?
H0N1 C0N H0N3 109.5 . . ?
H0N2 C0N H0N3 109.5 . . ?
C756 C0J C081 118.3(4) . . ?
C756 C0J C0Y 121.4(4) . . ?
C081 C0J C0Y 120.2(4) . . ?
C112 C0Y C0J 110.7(3) . . ?
C112 C0Y C1E 105.5(3) . . ?
C0J C0Y C1E 111.3(3) . . ?
C112 C0Y C05 110.9(3) . . ?
C0J C0Y C05 108.0(3) . . ?
C1E C0Y C05 110.5(3) . . ?
C060 C0UD C1E 115.0(4) . . ?
C060 C0UD H0U1 108.5 . . ?
C1E C0UD H0U1 108.5 . . ?
C060 C0UD H0U2 108.5 . . ?
C1E C0UD H0U2 108.5 . . ?
H0U1 C0UD H0U2 107.5 . . ?
C061 C0I C0Z 115.9(4) . . ?
C061 C0I C0WM 122.4(4) . . ?
C0Z C0I C0WM 121.6(4) . . ?
C1A C0G C091 113.0(4) . . ?
C1A C0G H0G1 109.0 . . ?
C091 C0G H0G1 109.0 . . ?
C1A C0G H0G2 109.0 . . ?
C091 C0G H0G2 109.0 . . ?
H0G1 C0G H0G2 107.8 . . ?
O2NT C0IM C041 118.4(4) . . ?
O2NT C0IM C07 118.4(4) . . ?
C041 C0IM C07 123.1(4) . . ?
O2KW C0D C042 114.0(3) . . ?
O2KW C0D H0D1 108.7 . . ?
C042 C0D H0D1 108.7 . . ?
O2KW C0D H0D2 108.7 . . ?
C042 C0D H0D2 108.7 . . ?
H0D1 C0D H0D2 107.6 . . ?
C12 C0C C053 118.4(4) . . ?
C12 C0C C047 121.3(4) . . ?
C053 C0C C047 120.2(4) . . ?
C159 O1 H1 109.5 . . ?
C026 C0L C4RN 114.6(3) . . ?
C026 C0L H0L1 108.6 . . ?
C4RN C0L H0L1 108.6 . . ?
C026 C0L H0L2 108.6 . . ?
C4RN C0L H0L2 108.6 . . ?
H0L1 C0L H0L2 107.6 . . ?
O7CR C0Z C0I 116.4(4) . . ?
O7CR C0Z C053 121.7(4) . . ?
C0I C0Z C053 121.9(4) . . ?
C9 C100 C160 109.4(9) . . ?
C9 C100 O0F 109.0(10) . . ?
C160 C100 O0F 105.4(7) . . ?
C9 C100 H100 110.9 . . ?
C160 C100 H100 110.9 . . ?
O0F C100 H100 110.9 . . ?
C7UT C0B C0@ 113.6(3) . . ?
C7UT C0B C10 104.6(3) . . ?
C0@ C0B C10 110.0(3) . . ?
C7UT C0B C08 108.4(3) . . ?
C0@ C0B C08 106.3(3) . . ?
C10 C0B C08 114.1(3) . . ?
C043 C0K C10 109.9(3) . . ?
C043 C0K H0K1 109.7 . . ?
C10 C0K H0K1 109.7 . . ?
C043 C0K H0K2 109.7 . . ?
C10 C0K H0K2 109.7 . . ?
H0K1 C0K H0K2 108.2 . . ?
C0UD C1E C0Y 112.5(4) . . ?
C0UD C1E H1E1 109.1 . . ?
C0Y C1E H1E1 109.1 . . ?
C0UD C1E H1E2 109.1 . . ?
C0Y C1E H1E2 109.1 . . ?
H1E1 C1E H1E2 107.8 . . ?
O831 C756 C0J 120.0(4) . . ?
O831 C756 C075 120.5(4) . . ?
C0J C756 C075 119.5(4) . . ?
C033 C1A C09 116.6(4) . . ?
C033 C1A C0G 124.4(4) . . ?
C09 C1A C0G 119.0(4) . . ?
C094 C2PK C7UT 114.2(4) . . ?
C094 C2PK H2P1 108.7 . . ?
C7UT C2PK H2P1 108.7 . . ?
C094 C2PK H2P2 108.7 . . ?
C7UT C2PK H2P2 108.7 . . ?
H2P1 C2PK H2P2 107.6 . . ?
C055 C2OB C112 108.2(4) . . ?
C055 C2OB H2O1 110.1 . . ?
C112 C2OB H2O1 110.1 . . ?
C055 C2OB H2O2 110.1 . . ?
C112 C2OB H2O2 110.1 . . ?
H2O1 C2OB H2O2 108.4 . . ?
C0L C4RN C047 111.4(3) . . ?
C0L C4RN H4R1 109.3 . . ?
C047 C4RN H4R1 109.3 . . ?
C0L C4RN H4R2 109.3 . . ?
C047 C4RN H4R2 109.3 . . ?
H4R1 C4RN H4R2 108.0 . . ?
C2PK C7UT C0B 111.6(3) . . ?
C2PK C7UT H7U1 109.3 . . ?
C0B C7UT H7U1 109.3 . . ?
C2PK C7UT H7U2 109.3 . . ?
C0B C7UT H7U2 109.3 . . ?
H7U1 C7UT H7U2 108.0 . . ?
C085 C10 C0K 114.2(4) . . ?
C085 C10 C0B 114.5(4) . . ?
C0K C10 C0B 109.8(3) . . ?
C085 C10 H10 105.9 . . ?
C0K C10 H10 105.9 . . ?
C0B C10 H10 105.9 . . ?
O2PU C12 C0C 121.6(4) . . ?
O2PU C12 C061 118.5(4) . . ?
C0C C12 C061 119.8(4) . . ?
C14 C13 C03 117.5(4) . . ?
C14 C13 C15 121.0(4) . . ?
C03 C13 C15 121.4(4) . . ?
O7MW C14 C13 120.6(4) . . ?
O7MW C14 C033 119.8(4) . . ?
C13 C14 C033 119.5(4) . . ?
C13 C15 C4 108.4(3) . . ?
C13 C15 C0A 113.3(3) . . ?
C4 C15 C0A 110.3(3) . . ?
C13 C15 C102 108.6(3) . . ?
C4 C15 C102 111.8(3) . . ?
C0A C15 C102 104.6(3) . . ?
O6RW C18 C053 122.7(4) . . ?
O6RW C18 C04 119.0(4) . . ?
C053 C18 C04 118.4(4) . . ?
O6DT C19 O1RI 107.8(4) . . ?
O6DT C19 C125 107.5(4) . . ?
O1RI C19 C125 110.5(4) . . ?
O6DT C19 H19 110.4 . . ?
O1RI C19 H19 110.4 . . ?
C125 C19 H19 110.4 . . ?
C3 C102 C083 115.5(4) . . ?
C3 C102 C15 110.4(4) . . ?
C083 C102 C15 113.0(4) . . ?
C3 C102 H102 105.7 . . ?
C083 C102 H102 105.7 . . ?
C15 C102 H102 105.7 . . ?
C083 C104 C2 122.7(4) . . ?
C083 C104 C148 124.4(5) . . ?
C2 C104 C148 112.9(5) . . ?
O4OM C105 C136 112.0(4) . . ?
O4OM C105 C129 105.4(4) . . ?
C136 C105 C129 114.9(4) . . ?
O4OM C105 H105 108.1 . . ?
C136 C105 H105 108.1 . . ?
C129 C105 H105 108.1 . . ?
C048 C109 C075 117.9(4) . . ?
C048 C109 C124 122.5(4) . . ?
C075 C109 C124 119.6(4) . . ?
C2OB C112 C0Y 112.4(4) . . ?
C2OB C112 C080 115.0(4) . . ?
C0Y C112 C080 111.8(4) . . ?
C2OB C112 H112 105.6 . . ?
C0Y C112 H112 105.6 . . ?
C080 C112 H112 105.6 . . ?
O1RI C113 C131 109.3(4) . . ?
O1RI C113 C147 106.1(5) . . ?
C131 C113 C147 114.8(4) . . ?
O1RI C113 H113 108.8 . . ?
C131 C113 H113 108.8 . . ?
C147 C113 H113 108.8 . . ?
O0G C114 C125 111.1(5) . . ?
O0G C114 C131 111.3(4) . . ?
C125 C114 C131 108.8(5) . . ?
O0G C114 H114 108.5 . . ?
C125 C114 H114 108.5 . . ?
C131 C114 H114 108.5 . . ?
C091 C122 H12A 109.5 . . ?
C091 C122 H12B 109.5 . . ?
H12A C122 H12B 109.5 . . ?
C091 C122 H12C 109.5 . . ?
H12A C122 H12C 109.5 . . ?
H12B C122 H12C 109.5 . . ?
O0F C123 O1EC 109.6(5) . . ?
O0F C123 C143 109.7(4) . . ?
O1EC C123 C143 108.9(4) . . ?
O0F C123 H123 109.5 . . ?
O1EC C123 H123 109.5 . . ?
C143 C123 H123 109.5 . . ?
C109 C124 C159 113.6(4) . . ?
C109 C124 H12D 108.8 . . ?
C159 C124 H12D 108.8 . . ?
C109 C124 H12E 108.8 . . ?
C159 C124 H12E 108.8 . . ?
H12D C124 H12E 107.7 . . ?
O3LM C125 C19 108.6(4) . . ?
O3LM C125 C114 111.2(4) . . ?
C19 C125 C114 110.2(4) . . ?
O3LM C125 H125 108.9 . . ?
C19 C125 H125 108.9 . . ?
C114 C125 H125 108.9 . . ?
O7EE C126 C078 107.6(4) . . ?
O7EE C126 C145 110.4(5) . . ?
C078 C126 C145 106.8(4) . . ?
O7EE C126 H126 110.7 . . ?
C078 C126 H126 110.7 . . ?
C145 C126 H126 110.7 . . ?
O2NK C129 C105 109.7(4) . . ?
O2NK C129 H12F 109.7 . . ?
C105 C129 H12F 109.7 . . ?
O2NK C129 H12G 109.7 . . ?
C105 C129 H12G 109.7 . . ?
H12F C129 H12G 108.2 . . ?
O3IU C131 C113 109.9(5) . . ?
O3IU C131 C114 111.4(5) . . ?
C113 C131 C114 112.3(4) . . ?
O3IU C131 H131 107.7 . . ?
C113 C131 H131 107.7 . . ?
C114 C131 H131 107.7 . . ?
O7BL C132 C152 110.8(5) . . ?
O7BL C132 C149 105.0(5) . . ?
C152 C132 C149 114.4(5) . . ?
O7BL C132 H132 108.8 . . ?
C152 C132 H132 108.8 . . ?
C149 C132 H132 108.8 . . ?
O0C C133 C8 110.4(4) . . ?
O0C C133 C0WM 106.3(4) . . ?
C8 C133 C0WM 113.2(4) . . ?
O0C C133 H133 108.9 . . ?
C8 C133 H133 108.9 . . ?
C0WM C133 H133 108.9 . . ?
O06 C136 C145 108.3(5) . . ?
O06 C136 C105 109.4(4) . . ?
C145 C136 C105 109.2(4) . . ?
O06 C136 H136 110.0 . . ?
C145 C136 H136 110.0 . . ?
C105 C136 H136 110.0 . . ?
O1II C138 C080 112.6(4) . . ?
O1II C138 H13A 109.1 . . ?
C080 C138 H13A 109.1 . . ?
O1II C138 H13B 109.1 . . ?
C080 C138 H13B 109.1 . . ?
H13A C138 H13B 107.8 . . ?
O0E C141 C085 112.5(5) . . ?
O0E C141 H14A 109.1 . . ?
C085 C141 H14A 109.1 . . ?
O0E C141 H14B 109.1 . . ?
C085 C141 H14B 109.1 . . ?
H14A C141 H14B 107.8 . . ?
O0H C142 C083 109.7(5) . . ?
O0H C142 H14C 109.7 . . ?
C083 C142 H14C 109.7 . . ?
O0H C142 H14D 109.7 . . ?
C083 C142 H14D 109.7 . . ?
H14C C142 H14D 108.2 . . ?
O05 C143 C158 109.1(6) . . ?
O05 C143 C123 106.4(4) . . ?
C158 C143 C123 109.4(5) . . ?
O05 C143 H143 110.6 . . ?
C158 C143 H143 110.6 . . ?
C123 C143 H143 110.6 . . ?
O4DS C144 C152 112.5(4) . . ?
O4DS C144 C087 109.8(5) . . ?
C152 C144 C087 113.1(5) . . ?
O4DS C144 H144 107.0 . . ?
C152 C144 H144 107.0 . . ?
C087 C144 H144 107.0 . . ?
O4FM C145 C136 112.1(5) . . ?
O4FM C145 C126 112.0(5) . . ?
C136 C145 C126 108.1(5) . . ?
O4FM C145 H145 108.2 . . ?
C136 C145 H145 108.2 . . ?
C126 C145 H145 108.2 . . ?
O0FA C147 C113 112.3(5) . . ?
O0FA C147 H14E 109.1 . . ?
C113 C147 H14E 109.1 . . ?
O0FA C147 H14F 109.1 . . ?
C113 C147 H14F 109.1 . . ?
H14E C147 H14F 107.9 . . ?
C104 C148 H14G 109.5 . . ?
C104 C148 H14H 109.5 . . ?
H14G C148 H14H 109.5 . . ?
C104 C148 H14I 109.5 . . ?
H14G C148 H14I 109.5 . . ?
H14H C148 H14I 109.5 . . ?
O6SU C149 C132 112.4(6) . . ?
O6SU C149 H14J 109.1 . . ?
C132 C149 H14J 109.1 . . ?
O6SU C149 H14K 109.1 . . ?
C132 C149 H14K 109.1 . . ?
H14J C149 H14K 107.9 . . ?
C159 C151 H15A 109.5 . . ?
C159 C151 H15B 109.5 . . ?
H15A C151 H15B 109.5 . . ?
C159 C151 H15C 109.5 . . ?
H15A C151 H15C 109.5 . . ?
H15B C151 H15C 109.5 . . ?
O5TA C152 C132 108.3(6) . . ?
O5TA C152 C144 110.4(5) . . ?
C132 C152 C144 111.9(4) . . ?
O5TA C152 H152 108.7 . . ?
C132 C152 H152 108.7 . . ?
C144 C152 H152 108.7 . . ?
C160 O3 H3 109.5 . . ?
O2 C158 C160 107.4(5) . . ?
O2 C158 C143 111.1(6) . . ?
C160 C158 C143 110.3(7) . . ?
O2 C158 H158 109.3 . . ?
C160 C158 H158 109.3 . . ?
C143 C158 H158 109.3 . . ?
O1 C159 C151 112.3(7) . . ?
O1 C159 C124 109.1(6) . . ?
C151 C159 C124 112.3(7) . . ?
O1 C159 H159 107.7 . . ?
C151 C159 H159 107.7 . . ?
C124 C159 H159 107.7 . . ?
O3 C160 C100 103.6(6) . . ?
O3 C160 C158 110.7(9) . . ?
C100 C160 C158 103.8(7) . . ?
O3 C160 H160 112.7 . . ?
C100 C160 H160 112.7 . . ?
C158 C160 H160 112.7 . . ?
O20 C9 C100 106.9(11) . . ?
O20 C9 H9A 110.3 . . ?
C100 C9 H9A 110.3 . . ?
O20 C9 H9B 110.3 . . ?
C100 C9 H9B 110.3 . . ?
H9A C9 H9B 108.6 . . ?
C9 O20 H20 109.5 . . ?

loop_
_geom_torsion_atom_site_label_1
_geom_torsion_atom_site_label_2
_geom_torsion_atom_site_label_3
_geom_torsion_atom_site_label_4
_geom_torsion
_geom_torsion_site_symmetry_1
_geom_torsion_site_symmetry_2
_geom_torsion_site_symmetry_3
_geom_torsion_site_symmetry_4
_geom_torsion_publ_flag
C042 C02 C04 C18 168.4(3) . . . . ?
C047 C02 C04 C18 -61.4(4) . . . . ?
C046 C03 C09 O2LP 3.1(6) . . . . ?
C13 C03 C09 O2LP 177.7(4) . . . . ?
C046 C03 C09 C1A -175.6(4) . . . . ?
C13 C03 C09 C1A -1.0(6) . . . . ?
O8VJ C06 C024 C0@ 179.2(4) . . . . ?
C041 C06 C024 C0@ -0.7(6) . . . . ?
O8VJ C06 C024 C043 0.8(6) . . . . ?
C041 C06 C024 C043 -179.2(4) . . . . ?
C078 O3QA C033 C1A 101.9(4) . . . . ?
C078 O3QA C033 C14 -83.3(4) . . . . ?
O8VJ C06 C041 C0IM -178.7(4) . . . . ?
C024 C06 C041 C0IM 1.3(6) . . . . ?
O8VJ C06 C041 C0M -0.9(6) . . . . ?
C024 C06 C041 C0M 179.0(4) . . . . ?
C5 C026 C042 C0D 5.8(7) . . . . ?
C0L C026 C042 C0D -174.9(4) . . . . ?
C5 C026 C042 C02 -177.1(4) . . . . ?
C0L C026 C042 C02 2.2(6) . . . . ?
C04 C02 C042 C026 151.6(4) . . . . ?
C047 C02 C042 C026 23.9(5) . . . . ?
C04 C02 C042 C0D -31.2(5) . . . . ?
C047 C02 C042 C0D -158.9(4) . . . . ?
C06 C024 C043 O7ME -3.7(6) . . . . ?
C0@ C024 C043 O7ME 177.9(4) . . . . ?
C06 C024 C043 C0K 176.1(4) . . . . ?
C0@ C024 C043 C0K -2.3(6) . . . . ?
C09 C03 C046 O3QH -5.8(6) . . . . ?
C13 C03 C046 O3QH 179.6(4) . . . . ?
C09 C03 C046 C3 175.4(4) . . . . ?
C13 C03 C046 C3 0.8(6) . . . . ?
C102 C3 C046 O3QH -145.2(4) . . . . ?
C102 C3 C046 C03 33.6(6) . . . . ?
C042 C02 C047 C0C -175.7(3) . . . . ?
C04 C02 C047 C0C 53.5(4) . . . . ?
C042 C02 C047 C0N 63.7(4) . . . . ?
C04 C02 C047 C0N -67.1(4) . . . . ?
C042 C02 C047 C4RN -54.5(4) . . . . ?
C04 C02 C047 C4RN 174.6(3) . . . . ?
C123 O1EC C061 C0I 97.0(5) . . . . ?
C123 O1EC C061 C12 -88.1(5) . . . . ?
C132 O7BL C066 O2NT 177.1(4) . . . . ?
C132 O7BL C066 C087 -63.7(5) . . . . ?
C0IM O2NT C066 O7BL -98.2(4) . . . . ?
C0IM O2NT C066 C087 141.2(4) . . . . ?
C19 O6DT C075 C109 110.6(5) . . . . ?
C19 O6DT C075 C756 -74.6(5) . . . . ?
C105 O4OM C078 O3QA 179.1(3) . . . . ?
C105 O4OM C078 C126 -62.6(5) . . . . ?
C033 O3QA C078 O4OM -101.2(4) . . . . ?
C033 O3QA C078 C126 139.7(4) . . . . ?
C0UD C060 C080 C138 178.7(4) . . . . ?
C7 C060 C080 C138 -0.4(7) . . . . ?
C0UD C060 C080 C112 0.3(6) . . . . ?
C7 C060 C080 C112 -178.8(4) . . . . ?
O5TU C048 C081 C0J 179.7(4) . . . . ?
C109 C048 C081 C0J -0.5(6) . . . . ?
O5TU C048 C081 C055 4.2(6) . . . . ?
C109 C048 C081 C055 -176.0(4) . . . . ?
O01 C055 C081 C048 -8.9(7) . . . . ?
C2OB C055 C081 C048 170.5(4) . . . . ?
O01 C055 C081 C0J 175.7(4) . . . . ?
C2OB C055 C081 C0J -4.9(6) . . . . ?
O7BL C066 C087 O5TG 179.1(4) . . . . ?
O2NT C066 C087 O5TG -62.8(5) . . . . ?
O7BL C066 C087 C144 57.8(5) . . . . ?
O2NT C066 C087 C144 175.8(4) . . . . ?
C141 C085 C094 C2PK -169.3(4) . . . . ?
C10 C085 C094 C2PK 4.3(7) . . . . ?
C141 C085 C094 C6 8.3(8) . . . . ?
C10 C085 C094 C6 -178.1(4) . . . . ?
C0IM C041 C0M C088 76.0(5) . . . . ?
C06 C041 C0M C088 -101.6(5) . . . . ?
O6WP C088 C0M C041 -172.1(4) . . . . ?
C1 C088 C0M C041 65.1(5) . . . . ?
O5DU C07 C0@ C024 -171.9(4) . . . . ?
C0IM C07 C0@ C024 5.9(6) . . . . ?
O5DU C07 C0@ C0B 4.9(6) . . . . ?
C0IM C07 C0@ C0B -177.2(4) . . . . ?
C06 C024 C0@ C07 -2.9(6) . . . . ?
C043 C024 C0@ C07 175.6(4) . . . . ?
C06 C024 C0@ C0B -179.8(3) . . . . ?
C043 C024 C0@ C0B -1.4(6) . . . . ?
C104 C2 C0A C15 -44.8(5) . . . . ?
C048 C081 C0J C756 -5.3(6) . . . . ?
C055 C081 C0J C756 170.1(4) . . . . ?
C048 C081 C0J C0Y 177.9(4) . . . . ?
C055 C081 C0J C0Y -6.7(6) . . . . ?
C756 C0J C0Y C112 167.0(4) . . . . ?
C081 C0J C0Y C112 -16.4(5) . . . . ?
C756 C0J C0Y C1E 50.0(5) . . . . ?
C081 C0J C0Y C1E -133.4(4) . . . . ?
C756 C0J C0Y C05 -71.5(5) . . . . ?
C081 C0J C0Y C05 105.2(4) . . . . ?
C080 C060 C0UD C1E 3.4(6) . . . . ?
C7 C060 C0UD C1E -177.4(4) . . . . ?
O1EC C061 C0I C0Z 175.8(4) . . . . ?
C12 C061 C0I C0Z 1.3(6) . . . . ?
O1EC C061 C0I C0WM -4.5(6) . . . . ?
C12 C061 C0I C0WM -179.0(4) . . . . ?
C133 C0WM C0I C061 75.8(6) . . . . ?
C133 C0WM C0I C0Z -104.5(5) . . . . ?
O5DT C091 C0G C1A -65.0(5) . . . . ?
C122 C091 C0G C1A 173.2(4) . . . . ?
C066 O2NT C0IM C041 100.1(4) . . . . ?
C066 O2NT C0IM C07 -82.4(4) . . . . ?
C06 C041 C0IM O2NT 179.2(4) . . . . ?
C0M C041 C0IM O2NT 1.5(6) . . . . ?
C06 C041 C0IM C07 1.8(6) . . . . ?
C0M C041 C0IM C07 -175.9(4) . . . . ?
O5DU C07 C0IM O2NT -5.1(6) . . . . ?
C0@ C07 C0IM O2NT 177.0(4) . . . . ?
O5DU C07 C0IM C041 172.3(4) . . . . ?
C0@ C07 C0IM C041 -5.6(6) . . . . ?
C026 C042 C0D O2KW -95.9(5) . . . . ?
C02 C042 C0D O2KW 87.0(5) . . . . ?
C0Z C053 C0C C12 -5.9(6) . . . . ?
C18 C053 C0C C12 171.0(4) . . . . ?
C0Z C053 C0C C047 179.4(3) . . . . ?
C18 C053 C0C C047 -3.7(6) . . . . ?
C0N C047 C0C C12 -73.9(5) . . . . ?
C02 C047 C0C C12 163.6(4) . . . . ?
C4RN C047 C0C C12 47.7(5) . . . . ?
C0N C047 C0C C053 100.6(4) . . . . ?
C02 C047 C0C C053 -21.9(5) . . . . ?
C4RN C047 C0C C053 -137.7(4) . . . . ?
C042 C026 C0L C4RN 7.0(6) . . . . ?
C5 C026 C0L C4RN -173.7(4) . . . . ?
C061 C0I C0Z O7CR -178.1(4) . . . . ?
C0WM C0I C0Z O7CR 2.2(6) . . . . ?
C061 C0I C0Z C053 -1.2(6) . . . . ?
C0WM C0I C0Z C053 179.1(4) . . . . ?
C0C C053 C0Z O7CR -179.7(4) . . . . ?
C18 C053 C0Z O7CR 3.3(6) . . . . ?
C0C C053 C0Z C0I 3.5(6) . . . . ?
C18 C053 C0Z C0I -173.5(4) . . . . ?
C123 O0F C100 C9 -169.9(9) . . . . ?
C123 O0F C100 C160 72.7(10) . . . . ?
C07 C0@ C0B C7UT 40.3(5) . . . . ?
C024 C0@ C0B C7UT -142.9(4) . . . . ?
C07 C0@ C0B C10 157.2(4) . . . . ?
C024 C0@ C0B C10 -26.0(5) . . . . ?
C07 C0@ C0B C08 -78.8(5) . . . . ?
C024 C0@ C0B C08 98.0(4) . . . . ?
O7ME C043 C0K C10 -146.9(4) . . . . ?
C024 C043 C0K C10 33.3(5) . . . . ?
C060 C0UD C1E C0Y -35.7(5) . . . . ?
C112 C0Y C1E C0UD 61.4(4) . . . . ?
C0J C0Y C1E C0UD -178.5(3) . . . . ?
C05 C0Y C1E C0UD -58.5(5) . . . . ?
C081 C0J C756 O831 -171.4(4) . . . . ?
C0Y C0J C756 O831 5.4(6) . . . . ?
C081 C0J C756 C075 8.7(6) . . . . ?
C0Y C0J C756 C075 -174.6(4) . . . . ?
C109 C075 C756 O831 173.4(4) . . . . ?
O6DT C075 C756 O831 -1.2(6) . . . . ?
C109 C075 C756 C0J -6.6(6) . . . . ?
O6DT C075 C756 C0J 178.8(4) . . . . ?
O3QA C033 C1A C09 175.7(4) . . . . ?
C14 C033 C1A C09 1.4(6) . . . . ?
O3QA C033 C1A C0G -4.6(6) . . . . ?
C14 C033 C1A C0G -178.9(4) . . . . ?
O2LP C09 C1A C033 -176.1(4) . . . . ?
C03 C09 C1A C033 2.6(6) . . . . ?
O2LP C09 C1A C0G 4.2(6) . . . . ?
C03 C09 C1A C0G -177.1(4) . . . . ?
C091 C0G C1A C033 93.5(5) . . . . ?
C091 C0G C1A C09 -86.8(5) . . . . ?
C085 C094 C2PK C7UT 8.2(6) . . . . ?
C6 C094 C2PK C7UT -169.5(4) . . . . ?
O01 C055 C2OB C112 -142.3(5) . . . . ?
C081 C055 C2OB C112 38.3(6) . . . . ?
C026 C0L C4RN C047 -41.7(5) . . . . ?
C0C C047 C4RN C0L -176.9(3) . . . . ?
C0N C047 C4RN C0L -56.0(4) . . . . ?
C02 C047 C4RN C0L 63.4(4) . . . . ?
C094 C2PK C7UT C0B -44.1(5) . . . . ?
C0@ C0B C7UT C2PK -176.4(3) . . . . ?
C10 C0B C7UT C2PK 63.6(4) . . . . ?
C08 C0B C7UT C2PK -58.5(4) . . . . ?
C094 C085 C10 C0K 146.9(4) . . . . ?
C141 C085 C10 C0K -39.1(6) . . . . ?
C094 C085 C10 C0B 19.1(6) . . . . ?
C141 C085 C10 C0B -166.8(4) . . . . ?
C043 C0K C10 C085 169.3(4) . . . . ?
C043 C0K C10 C0B -60.6(5) . . . . ?
C7UT C0B C10 C085 -51.0(4) . . . . ?
C0@ C0B C10 C085 -173.4(3) . . . . ?
C08 C0B C10 C085 67.3(5) . . . . ?
C7UT C0B C10 C0K 179.1(3) . . . . ?
C0@ C0B C10 C0K 56.7(4) . . . . ?
C08 C0B C10 C0K -62.6(4) . . . . ?
C053 C0C C12 O2PU -171.2(4) . . . . ?
C047 C0C C12 O2PU 3.4(6) . . . . ?
C053 C0C C12 C061 6.1(6) . . . . ?
C047 C0C C12 C061 -179.3(4) . . . . ?
C0I C061 C12 O2PU 173.4(4) . . . . ?
O1EC C061 C12 O2PU -1.2(5) . . . . ?
C0I C061 C12 C0C -3.9(6) . . . . ?
O1EC C061 C12 C0C -178.6(4) . . . . ?
C09 C03 C13 C14 -4.6(6) . . . . ?
C046 C03 C13 C14 169.9(4) . . . . ?
C09 C03 C13 C15 178.8(4) . . . . ?
C046 C03 C13 C15 -6.7(6) . . . . ?
C03 C13 C14 O7MW -171.9(4) . . . . ?
C15 C13 C14 O7MW 4.7(6) . . . . ?
C03 C13 C14 C033 8.4(6) . . . . ?
C15 C13 C14 C033 -175.0(3) . . . . ?
C1A C033 C14 O7MW 173.2(4) . . . . ?
O3QA C033 C14 O7MW -1.3(5) . . . . ?
C1A C033 C14 C13 -7.1(6) . . . . ?
O3QA C033 C14 C13 178.3(3) . . . . ?
C14 C13 C15 C4 -76.4(5) . . . . ?
C03 C13 C15 C4 100.1(4) . . . . ?
C14 C13 C15 C0A 46.3(5) . . . . ?
C03 C13 C15 C0A -137.2(4) . . . . ?
C14 C13 C15 C102 161.9(4) . . . . ?
C03 C13 C15 C102 -21.6(5) . . . . ?
C2 C0A C15 C13 -178.9(4) . . . . ?
C2 C0A C15 C4 -57.3(5) . . . . ?
C2 C0A C15 C102 63.1(4) . . . . ?
C0C C053 C18 O6RW 175.5(4) . . . . ?
C0Z C053 C18 O6RW -7.5(6) . . . . ?
C0C C053 C18 C04 -3.8(6) . . . . ?
C0Z C053 C18 C04 173.1(4) . . . . ?
C02 C04 C18 O6RW -142.7(4) . . . . ?
C02 C04 C18 C053 36.6(5) . . . . ?
C075 O6DT C19 O1RI -99.2(4) . . . . ?
C075 O6DT C19 C125 141.8(4) . . . . ?
C113 O1RI C19 O6DT 180.0(3) . . . . ?
C113 O1RI C19 C125 -62.9(5) . . . . ?
C046 C3 C102 C083 167.7(4) . . . . ?
C046 C3 C102 C15 -62.6(5) . . . . ?
C104 C083 C102 C3 151.0(5) . . . . ?
C142 C083 C102 C3 -33.0(6) . . . . ?
C104 C083 C102 C15 22.6(6) . . . . ?
C142 C083 C102 C15 -161.5(4) . . . . ?
C13 C15 C102 C3 56.5(4) . . . . ?
C4 C15 C102 C3 -63.0(5) . . . . ?
C0A C15 C102 C3 177.7(4) . . . . ?
C13 C15 C102 C083 -172.5(3) . . . . ?
C4 C15 C102 C083 68.0(5) . . . . ?
C0A C15 C102 C083 -51.3(4) . . . . ?
C142 C083 C104 C2 -176.5(5) . . . . ?
C102 C083 C104 C2 -0.8(7) . . . . ?
C142 C083 C104 C148 6.2(8) . . . . ?
C102 C083 C104 C148 -178.1(4) . . . . ?
C0A C2 C104 C083 12.0(7) . . . . ?
C0A C2 C104 C148 -170.5(4) . . . . ?
C078 O4OM C105 C136 58.6(5) . . . . ?
C078 O4OM C105 C129 -175.7(4) . . . . ?
O5TU C048 C109 C075 -177.3(4) . . . . ?
C081 C048 C109 C075 2.9(6) . . . . ?
O5TU C048 C109 C124 1.5(7) . . . . ?
C081 C048 C109 C124 -178.3(4) . . . . ?
C756 C075 C109 C048 0.7(6) . . . . ?
O6DT C075 C109 C048 175.2(4) . . . . ?
C756 C075 C109 C124 -178.2(4) . . . . ?
O6DT C075 C109 C124 -3.6(6) . . . . ?
C055 C2OB C112 C0Y -62.4(5) . . . . ?
C055 C2OB C112 C080 168.1(4) . . . . ?
C0J C0Y C112 C2OB 51.7(5) . . . . ?
C1E C0Y C112 C2OB 172.2(4) . . . . ?
C05 C0Y C112 C2OB -68.1(5) . . . . ?
C0J C0Y C112 C080 -177.2(3) . . . . ?
C1E C0Y C112 C080 -56.7(4) . . . . ?
C05 C0Y C112 C080 63.0(4) . . . . ?
C060 C080 C112 C2OB 158.0(4) . . . . ?
C138 C080 C112 C2OB -20.5(6) . . . . ?
C060 C080 C112 C0Y 28.2(6) . . . . ?
C138 C080 C112 C0Y -150.3(4) . . . . ?
C19 O1RI C113 C131 60.9(5) . . . . ?
C19 O1RI C113 C147 -174.8(4) . . . . ?
C100 O0F C123 O1EC 177.0(5) . . . . ?
C100 O0F C123 C143 -63.4(7) . . . . ?
C061 O1EC C123 O0F -100.3(5) . . . . ?
C061 O1EC C123 C143 139.7(4) . . . . ?
C048 C109 C124 C159 -99.2(6) . . . . ?
C075 C109 C124 C159 79.6(7) . . . . ?
O6DT C19 C125 O3LM -62.0(5) . . . . ?
O1RI C19 C125 O3LM -179.3(4) . . . . ?
O6DT C19 C125 C114 176.0(4) . . . . ?
O1RI C19 C125 C114 58.7(5) . . . . ?
O0G C114 C125 O3LM 63.9(6) . . . . ?
C131 C114 C125 O3LM -173.1(4) . . . . ?
O0G C114 C125 C19 -175.6(4) . . . . ?
C131 C114 C125 C19 -52.6(5) . . . . ?
O4OM C078 C126 O7EE -178.5(4) . . . . ?
O3QA C078 C126 O7EE -61.2(5) . . . . ?
O4OM C078 C126 C145 63.0(5) . . . . ?
O3QA C078 C126 C145 -179.7(4) . . . . ?
O4OM C105 C129 O2NK -54.9(5) . . . . ?
C136 C105 C129 O2NK 68.9(6) . . . . ?
O1RI C113 C131 O3IU 179.9(4) . . . . ?
C147 C113 C131 O3IU 60.8(7) . . . . ?
O1RI C113 C131 C114 -55.5(6) . . . . ?
C147 C113 C131 C114 -174.6(5) . . . . ?
O0G C114 C131 O3IU -60.8(6) . . . . ?
C125 C114 C131 O3IU 176.3(4) . . . . ?
O0G C114 C131 C113 175.4(5) . . . . ?
C125 C114 C131 C113 52.5(6) . . . . ?
C066 O7BL C132 C152 58.6(5) . . . . ?
C066 O7BL C132 C149 -177.4(5) . . . . ?
C0I C0WM C133 O0C -171.3(4) . . . . ?
C0I C0WM C133 C8 67.3(6) . . . . ?
O4OM C105 C136 O06 -173.6(4) . . . . ?
C129 C105 C136 O06 66.2(6) . . . . ?
O4OM C105 C136 C145 -55.1(6) . . . . ?
C129 C105 C136 C145 -175.4(5) . . . . ?
C060 C080 C138 O1II -99.3(6) . . . . ?
C112 C080 C138 O1II 79.1(5) . . . . ?
C094 C085 C141 O0E -99.2(6) . . . . ?
C10 C085 C141 O0E 86.9(5) . . . . ?
C104 C083 C142 O0H -96.8(6) . . . . ?
C102 C083 C142 O0H 87.3(6) . . . . ?
O0F C123 C143 O05 172.6(6) . . . . ?
O1EC C123 C143 O05 -67.4(6) . . . . ?
O0F C123 C143 C158 54.9(8) . . . . ?
O1EC C123 C143 C158 174.9(5) . . . . ?
O5TG C087 C144 O4DS 64.9(5) . . . . ?
C066 C087 C144 O4DS -177.2(4) . . . . ?
O5TG C087 C144 C152 -168.5(4) . . . . ?
C066 C087 C144 C152 -50.6(6) . . . . ?
O06 C136 C145 O4FM -60.5(7) . . . . ?
C105 C136 C145 O4FM -179.5(5) . . . . ?
O06 C136 C145 C126 175.6(4) . . . . ?
C105 C136 C145 C126 56.5(6) . . . . ?
O7EE C126 C145 O4FM 59.4(7) . . . . ?
C078 C126 C145 O4FM 176.1(5) . . . . ?
O7EE C126 C145 C136 -176.6(4) . . . . ?
C078 C126 C145 C136 -59.9(6) . . . . ?
O1RI C113 C147 O0FA -66.5(6) . . . . ?
C131 C113 C147 O0FA 54.4(8) . . . . ?
O7BL C132 C149 O6SU -66.8(7) . . . . ?
C152 C132 C149 O6SU 54.9(7) . . . . ?
O7BL C132 C152 O5TA -171.6(4) . . . . ?
C149 C132 C152 O5TA 70.0(6) . . . . ?
O7BL C132 C152 C144 -49.7(6) . . . . ?
C149 C132 C152 C144 -168.2(5) . . . . ?
O4DS C144 C152 O5TA -66.1(6) . . . . ?
C087 C144 C152 O5TA 168.8(4) . . . . ?
O4DS C144 C152 C132 173.3(5) . . . . ?
C087 C144 C152 C132 48.1(7) . . . . ?
O05 C143 C158 O2 70.2(7) . . . . ?
C123 C143 C158 O2 -173.8(6) . . . . ?
O05 C143 C158 C160 -170.8(6) . . . . ?
C123 C143 C158 C160 -54.9(7) . . . . ?
C109 C124 C159 O1 -160.6(8) . . . . ?
C109 C124 C159 C151 74.3(7) . . . . ?
C9 C100 C160 O3 59.1(14) . . . . ?
O0F C100 C160 O3 176.1(9) . . . . ?
C9 C100 C160 C158 174.8(10) . . . . ?
O0F C100 C160 C158 -68.1(11) . . . . ?
O2 C158 C160 O3 -65.4(8) . . . . ?
C143 C158 C160 O3 173.5(6) . . . . ?
O2 C158 C160 C100 -176.0(8) . . . . ?
C143 C158 C160 C100 62.9(9) . . . . ?
C160 C100 C9 O20 55.5(13) . . . . ?
O0F C100 C9 O20 -59.3(11) . . . . ?

loop_
_geom_hbond_atom_site_label_D
_geom_hbond_atom_site_label_H
_geom_hbond_atom_site_label_A
_geom_hbond_distance_DH
_geom_hbond_distance_HA
_geom_hbond_distance_DA
_geom_hbond_angle_DHA
_geom_hbond_site_symmetry_A
O20 H20 O0F 0.84 2.30 2.771(11) 115.6 .
O3 H3 O3IU 0.84 1.98 2.713(7) 144.5 2_566
C152 H152 O2NK 1.00 2.59 3.475(7) 148.1 3_646
C149 H14K O3 0.99 2.60 3.531(8) 157.2 3_645
C145 H145 O5TG 1.00 2.47 3.428(8) 160.6 .
C144 H144 O7EE 1.00 2.50 3.466(7) 161.0 .
C138 H13A O5TU 0.99 2.52 3.261(6) 131.5 2_557
C133 H133 O1EC 1.00 2.65 3.239(6) 117.8 .
C124 H12D O1RI 0.99 2.59 3.452(7) 145.0 .
C0K H0K2 O0E 0.99 2.64 3.119(6) 110.2 .
C0G H0G1 O4OM 0.99 2.47 3.349(6) 147.1 .
C0WM H0W2 O01 0.99 2.65 3.532(6) 147.8 2_556
C0WM H0W1 O0F 0.99 2.40 3.238(7) 142.4 .
C0M H0M1 O7BL 0.99 2.40 3.251(6) 143.9 .
C04 H04A O7ME 0.99 2.63 3.340(5) 128.9 2_556
O7MW H7MW O7EE 0.84 1.93 2.671(4) 145.7 .
O7MW H7MW O3QA 0.84 2.21 2.685(4) 116.0 .
O6WP H6WP O3QH 0.84 2.03 2.836(5) 160.5 3_546
O5TG H5TG O1S 0.84 2.00 2.738(6) 146.0 2_556
O5DU H5DU O5TG 0.84 2.11 2.769(4) 135.5 .
O5DU H5DU O2NT 0.84 2.24 2.703(4) 114.6 .
O4DS H4DS O4FM 0.84 2.35 2.867(7) 120.1 .
O3LM H3LM O831 0.84 2.30 2.763(5) 115.1 .
O2LP H2LP O3QH 0.84 1.83 2.543(5) 142.1 .
O2PU H2PU O1EC 0.84 2.28 2.688(4) 110.5 .
O2PU H2PU O05 0.84 1.92 2.740(5) 165.3 .
O2KW H2KW O1S 0.84 2.36 2.893(6) 121.7 .
O1II H1II O1S 0.84 2.15 2.851(7) 140.9 2_556
O05 H05 O2PU 0.84 1.91 2.740(5) 171.8 .
O05 H05 O1EC 0.84 2.38 2.790(5) 110.9 .
O20 H20 O0F 0.84 2.30 2.771(11) 115.6 .
O3 H3 O3IU 0.84 1.98 2.713(7) 144.5 2_566
C152 H152 O2NK 1.00 2.59 3.475(7) 148.1 3_646
C149 H14K O3 0.99 2.60 3.531(8) 157.2 3_645
C145 H145 O5TG 1.00 2.47 3.428(8) 160.6 .
C144 H144 O7EE 1.00 2.50 3.466(7) 161.0 .
C138 H13A O5TU 0.99 2.52 3.261(6) 131.5 2_557
C133 H133 O1EC 1.00 2.65 3.239(6) 117.8 .
C124 H12D O1RI 0.99 2.59 3.452(7) 145.0 .
C0K H0K2 O0E 0.99 2.64 3.119(6) 110.2 .
C0G H0G1 O4OM 0.99 2.47 3.349(6) 147.1 .
C0WM H0W2 O01 0.99 2.65 3.532(6) 147.8 2_556
C0WM H0W1 O0F 0.99 2.40 3.238(7) 142.4 .
C0M H0M1 O7BL 0.99 2.40 3.251(6) 143.9 .
C04 H04A O7ME 0.99 2.63 3.340(5) 128.9 2_556
O7MW H7MW O7EE 0.84 1.93 2.671(4) 145.7 .
O7MW H7MW O3QA 0.84 2.21 2.685(4) 116.0 .
O6WP H6WP O3QH 0.84 2.03 2.836(5) 160.5 3_546
O5TG H5TG O1S 0.84 2.00 2.738(6) 146.0 2_556
O5DU H5DU O5TG 0.84 2.11 2.769(4) 135.5 .
O5DU H5DU O2NT 0.84 2.24 2.703(4) 114.6 .
O4DS H4DS O4FM 0.84 2.35 2.867(7) 120.1 .
O3LM H3LM O831 0.84 2.30 2.763(5) 115.1 .
O2LP H2LP O3QH 0.84 1.83 2.543(5) 142.1 .
O2PU H2PU O1EC 0.84 2.28 2.688(4) 110.5 .
O2PU H2PU O05 0.84 1.92 2.740(5) 165.3 .
O2KW H2KW O1S 0.84 2.36 2.893(6) 121.7 .
O1II H1II O1S 0.84 2.15 2.851(7) 140.9 2_556
O05 H05 O2PU 0.84 1.91 2.740(5) 171.8 .
O05 H05 O1EC 0.84 2.38 2.790(5) 110.9 .
O05 H05 O1EC 0.84 2.38 2.790(5) 110.9 .
O05 H05 O2PU 0.84 1.91 2.740(5) 171.8 .
O1II H1II O1S 0.84 2.15 2.851(7) 140.9 2_556
O2KW H2KW O1S 0.84 2.36 2.893(6) 121.7 .
O2PU H2PU O05 0.84 1.92 2.740(5) 165.3 .
O2PU H2PU O1EC 0.84 2.28 2.688(4) 110.5 .
O2LP H2LP O3QH 0.84 1.83 2.543(5) 142.1 .
O3LM H3LM O831 0.84 2.30 2.763(5) 115.1 .
O4DS H4DS O4FM 0.84 2.35 2.867(7) 120.1 .
O5DU H5DU O2NT 0.84 2.24 2.703(4) 114.6 .
O5DU H5DU O5TG 0.84 2.11 2.769(4) 135.5 .
O5TG H5TG O1S 0.84 2.00 2.738(6) 146.0 2_556
O6WP H6WP O3QH 0.84 2.03 2.836(5) 160.5 3_546
O7MW H7MW O3QA 0.84 2.21 2.685(4) 116.0 .
O7MW H7MW O7EE 0.84 1.93 2.671(4) 145.7 .
C04 H04A O7ME 0.99 2.63 3.340(5) 128.9 2_556
C0M H0M1 O7BL 0.99 2.40 3.251(6) 143.9 .
C0WM H0W1 O0F 0.99 2.40 3.238(7) 142.4 .
C0WM H0W2 O01 0.99 2.65 3.532(6) 147.8 2_556
C0G H0G1 O4OM 0.99 2.47 3.349(6) 147.1 .
C0K H0K2 O0E 0.99 2.64 3.119(6) 110.2 .
C124 H12D O1RI 0.99 2.59 3.452(7) 145.0 .
C133 H133 O1EC 1.00 2.65 3.239(6) 117.8 .
C138 H13A O5TU 0.99 2.52 3.261(6) 131.5 2_557
C144 H144 O7EE 1.00 2.50 3.466(7) 161.0 .
C145 H145 O5TG 1.00 2.47 3.428(8) 160.6 .
C149 H14K O3 0.99 2.60 3.531(8) 157.2 3_645
C152 H152 O2NK 1.00 2.59 3.475(7) 148.1 3_646
O3 H3 O3IU 0.84 1.98 2.713(7) 144.5 2_566
O20 H20 O0F 0.84 2.30 2.771(11) 115.6 .
O05 H05 O1EC 0.84 2.38 2.790(5) 110.9 .
O05 H05 O2PU 0.84 1.91 2.740(5) 171.8 .
O1II H1II O1S 0.84 2.15 2.851(7) 140.9 2_556
O2KW H2KW O1S 0.84 2.36 2.893(6) 121.7 .
O2PU H2PU O05 0.84 1.92 2.740(5) 165.3 .
O2PU H2PU O1EC 0.84 2.28 2.688(4) 110.5 .
O2LP H2LP O3QH 0.84 1.83 2.543(5) 142.1 .
O3LM H3LM O831 0.84 2.30 2.763(5) 115.1 .
O4DS H4DS O4FM 0.84 2.35 2.867(7) 120.1 .
O5DU H5DU O2NT 0.84 2.24 2.703(4) 114.6 .
O5DU H5DU O5TG 0.84 2.11 2.769(4) 135.5 .
O5TG H5TG O1S 0.84 2.00 2.738(6) 146.0 2_556
O6WP H6WP O3QH 0.84 2.03 2.836(5) 160.5 3_546
O7MW H7MW O3QA 0.84 2.21 2.685(4) 116.0 .
O7MW H7MW O7EE 0.84 1.93 2.671(4) 145.7 .
C04 H04A O7ME 0.99 2.63 3.340(5) 128.9 2_556
C0M H0M1 O7BL 0.99 2.40 3.251(6) 143.9 .
C0WM H0W1 O0F 0.99 2.40 3.238(7) 142.4 .
C0WM H0W2 O01 0.99 2.65 3.532(6) 147.8 2_556
C0G H0G1 O4OM 0.99 2.47 3.349(6) 147.1 .
C0K H0K2 O0E 0.99 2.64 3.119(6) 110.2 .
C124 H12D O1RI 0.99 2.59 3.452(7) 145.0 .
C133 H133 O1EC 1.00 2.65 3.239(6) 117.8 .
C138 H13A O5TU 0.99 2.52 3.261(6) 131.5 2_557
C144 H144 O7EE 1.00 2.50 3.466(7) 161.0 .
C145 H145 O5TG 1.00 2.47 3.428(8) 160.6 .
C149 H14K O3 0.99 2.60 3.531(8) 157.2 3_645
C152 H152 O2NK 1.00 2.59 3.475(7) 148.1 3_646
O3 H3 O3IU 0.84 1.98 2.713(7) 144.5 2_566
O20 H20 O0F 0.84 2.30 2.771(11) 115.6 .
O05 H05 O1EC 0.84 2.38 2.790(5) 110.9 .
O05 H05 O2PU 0.84 1.91 2.740(5) 171.8 .
O1II H1II O1S 0.84 2.15 2.851(7) 140.9 2_556
O2PU H2PU O05 0.84 1.92 2.740(5) 165.3 .
O2PU H2PU O1EC 0.84 2.28 2.688(4) 110.5 .
O2LP H2LP O3QH 0.84 1.83 2.543(5) 142.1 .
O3LM H3LM O831 0.84 2.30 2.763(5) 115.1 .
O5DU H5DU O2NT 0.84 2.24 2.703(4) 114.6 .
O5DU H5DU O5TG 0.84 2.11 2.769(4) 135.5 .
O5TG H5TG O1S 0.84 2.00 2.738(6) 146.0 2_556
O6WP H6WP O3QH 0.84 2.03 2.836(5) 160.5 3_546
O7MW H7MW O3QA 0.84 2.21 2.685(4) 116.0 .
O7MW H7MW O7EE 0.84 1.93 2.671(4) 145.7 .
C04 H04A O7ME 0.99 2.63 3.340(5) 128.9 2_556
C0M H0M1 O7BL 0.99 2.40 3.251(6) 143.9 .
C0WM H0W1 O0F 0.99 2.40 3.238(7) 142.4 .
C0WM H0W2 O01 0.99 2.65 3.532(6) 147.8 2_556
C0G H0G1 O4OM 0.99 2.47 3.349(6) 147.1 .
C124 H12D O1RI 0.99 2.59 3.452(7) 145.0 .
C133 H133 O1EC 1.00 2.65 3.239(6) 117.8 .
C138 H13A O5TU 0.99 2.52 3.261(6) 131.5 2_557
C144 H144 O7EE 1.00 2.50 3.466(7) 161.0 .
C145 H145 O5TG 1.00 2.47 3.428(8) 160.6 .
C149 H14K O3 0.99 2.60 3.531(8) 157.2 3_645
C151 H15A O5TU 0.98 2.70 3.345(9) 123.9 .
C152 H152 O2NK 1.00 2.59 3.475(7) 148.1 3_646
O3 H3 O3IU 0.84 1.98 2.713(7) 144.5 2_566
O20 H20 O0F 0.84 2.30 2.771(11) 115.6 .

_refine_diff_density_max         1.030
_refine_diff_density_min         -0.370
_refine_diff_density_rms         0.073

loop_
_platon_squeeze_void_nr
_platon_squeeze_void_average_x
_platon_squeeze_void_average_y
_platon_squeeze_void_average_z
_platon_squeeze_void_volume
_platon_squeeze_void_count_electrons
_platon_squeeze_void_content
1 0.034 0.750 0.000 1544 567 ' '
2 0.128 1.250 0.500 1542 569 ' '
_platon_squeeze_details          
;
;

_shelx_res_file                  
;

    cu_xpp57_0m-sr.res created by SHELXL-2014/7

TITL cu_xpp57_0m in P2(1)2(1)2(1)
CELL 1.54178 17.5477 21.7199 33.3592 90.000 90.000 90.000
ZERR 4.00 0.0006 0.0007 0.0012 0.000 0.000 0.000
LATT -1
SYMM x+1/2, -y+1/2, -z
SYMM -x, y+1/2, -z+1/2
SYMM -x+1/2, -y, z+1/2
SFAC C  H  O
UNIT 416  584  180
L.S. 10
ACTA
BOND $H
FMAP 2
PLAN -5
HTAB O20 O0F
HTAB O3 O3IU_$6
HTAB C152 O2NK_$5
HTAB C149 O3_$4
HTAB C145 O5TG
HTAB C144 O7EE
HTAB C138 O5TU_$3
HTAB C133 O1EC
HTAB C124 O1RI
HTAB C0K O0E
HTAB C0G O4OM
HTAB C0WM O01_$1
HTAB C0WM O0F
HTAB C0M O7BL
HTAB C04 O7ME_$1
HTAB O7MW O7EE
HTAB O7MW O3QA
HTAB O6WP O3QH_$2
HTAB O5TG O1S_$1
HTAB O5DU O5TG
HTAB O5DU O2NT
HTAB O4DS O4FM
HTAB O3LM O831
HTAB O2LP O3QH
HTAB O2PU O1EC
HTAB O2PU O05
HTAB O2KW O1S
HTAB O1II O1S_$1
HTAB O05 O2PU
HTAB O05 O1EC
HTAB O20 O0F
HTAB O3 O3IU_$6
HTAB C152 O2NK_$5
HTAB C149 O3_$4
HTAB C145 O5TG
HTAB C144 O7EE
HTAB C138 O5TU_$3
HTAB C133 O1EC
HTAB C124 O1RI
HTAB C0K O0E
HTAB C0G O4OM
HTAB C0WM O01_$1
HTAB C0WM O0F
HTAB C0M O7BL
HTAB C04 O7ME_$1
HTAB O7MW O7EE
HTAB O7MW O3QA
HTAB O6WP O3QH_$2
HTAB O5TG O1S_$1
HTAB O5DU O5TG
HTAB O5DU O2NT
HTAB O4DS O4FM
HTAB O3LM O831
HTAB O2LP O3QH
HTAB O2PU O1EC
HTAB O2PU O05
HTAB O2KW O1S
HTAB O1II O1S_$1
HTAB O05 O2PU
HTAB O05 O1EC
damp 200
SIZE 0.470 0.660 0.980
CONF
HTAB
HTAB O05 O1EC
HTAB O05 O2PU
EQIV $1 x+1/2, -y+1/2, -z+1
HTAB O1II O1S_$1
HTAB O2KW O1S
HTAB O2PU O05
HTAB O2PU O1EC
HTAB O2LP O3QH
HTAB O3LM O831
HTAB O4DS O4FM
HTAB O5DU O2NT
HTAB O5DU O5TG
HTAB O5TG O1S_$1
EQIV $2 -x, y-1/2, -z+3/2
HTAB O6WP O3QH_$2
HTAB O7MW O3QA
HTAB O7MW O7EE
HTAB C04 O7ME_$1
HTAB C0M O7BL
HTAB C0WM O0F
HTAB C0WM O01_$1
HTAB C0G O4OM
HTAB C0K O0E
HTAB C124 O1RI
HTAB C133 O1EC
EQIV $3 x+1/2, -y+1/2, -z+2
HTAB C138 O5TU_$3
HTAB C144 O7EE
HTAB C145 O5TG
EQIV $4 -x+1, y-1/2, -z+1/2
HTAB C149 O3_$4
EQIV $5 -x+1, y-1/2, -z+3/2
HTAB C152 O2NK_$5
EQIV $6 x+1/2, -y+3/2, -z+1
HTAB O3 O3IU_$6
HTAB O20 O0F
HTAB O05 O1EC
HTAB O05 O2PU
HTAB O1II O1S_$1
HTAB O2KW O1S
HTAB O2PU O05
HTAB O2PU O1EC
HTAB O2LP O3QH
HTAB O3LM O831
HTAB O4DS O4FM
HTAB O5DU O2NT
HTAB O5DU O5TG
HTAB O5TG O1S_$1
HTAB O6WP O3QH_$2
HTAB O7MW O3QA
HTAB O7MW O7EE
HTAB C04 O7ME_$1
HTAB C0M O7BL
HTAB C0WM O0F
HTAB C0WM O01_$1
HTAB C0G O4OM
HTAB C0K O0E
HTAB C124 O1RI
HTAB C133 O1EC
HTAB C138 O5TU_$3
HTAB C144 O7EE
HTAB C145 O5TG
HTAB C149 O3_$4
HTAB C152 O2NK_$5
HTAB O3 O3IU_$6
HTAB O20 O0F
HTAB O05 O1EC
HTAB O05 O2PU
HTAB O1II O1S_$1
HTAB O2PU O05
HTAB O2PU O1EC
HTAB O2LP O3QH
HTAB O3LM O831
HTAB O5DU O2NT
HTAB O5DU O5TG
HTAB O5TG O1S_$1
HTAB O6WP O3QH_$2
HTAB O7MW O3QA
HTAB O7MW O7EE
HTAB C04 O7ME_$1
HTAB C0M O7BL
HTAB C0WM O0F
HTAB C0WM O01_$1
HTAB C0G O4OM
HTAB C124 O1RI
HTAB C133 O1EC
HTAB C138 O5TU_$3
HTAB C144 O7EE
HTAB C145 O5TG
HTAB C149 O3_$4
HTAB C151 O5TU
HTAB C152 O2NK_$5
HTAB O3 O3IU_$6
HTAB O20 O0F
DFIX 1.45 C9 O20
DFIX 1.52 C9 C100
DELU 0.001 C9 O20
SIMU 0.01 C9 O20
TEMP -173.000
WGHT    0.123100   12.205200
FVAR       0.62309
C3    1   -0.017015    0.414042    0.712696    11.00000    0.02620    0.04195 =
         0.04944    0.00334   -0.00409   -0.00540
AFIX  23
H3A   2   -0.068600    0.406053    0.723530    11.00000   -1.20000
H3B   2   -0.021648    0.422365    0.683620    11.00000   -1.20000
AFIX   0
O01   3    0.242693    0.261912    1.001764    11.00000    0.05894    0.03349 =
         0.05821   -0.00224    0.01083   -0.02083
C4    1    0.108609    0.377066    0.654668    11.00000    0.04130    0.02868 =
         0.03654    0.00499   -0.00877   -0.00739
AFIX 137
H4A   2    0.085436    0.340234    0.642862    11.00000   -1.50000
H4B   2    0.160005    0.382631    0.643761    11.00000   -1.50000
H4C   2    0.077441    0.413170    0.648212    11.00000   -1.50000
AFIX   0
O05   3    0.544741    0.610459    0.067463    11.00000    0.07221    0.04370 =
         0.10131    0.00883    0.03092   -0.00081
AFIX 147
H05   2    0.525447    0.577344    0.075598    11.00000   -1.50000
AFIX   0
O06   3    0.550631    0.411359    0.834837    11.00000    0.04868    0.06795 =
         0.04972    0.00029   -0.00966    0.01848
AFIX 147
H06   2    0.589020    0.430640    0.843126    11.00000   -1.50000
AFIX   0
C5    1    0.117496    0.433656    0.135367    11.00000    0.03072    0.03832 =
         0.04343   -0.00071   -0.00093    0.00102
AFIX 137
H5A   2    0.089284    0.394734    0.136138    11.00000   -1.50000
H5B   2    0.090382    0.463120    0.118292    11.00000   -1.50000
H5C   2    0.121736    0.450356    0.162567    11.00000   -1.50000
AFIX   0
C2    1    0.124249    0.253700    0.692468    11.00000    0.04461    0.02926 =
         0.04263    0.00345   -0.00415    0.00082
AFIX  23
H2A   2    0.137862    0.252873    0.663673    11.00000   -1.20000
H2B   2    0.146999    0.216813    0.705145    11.00000   -1.20000
AFIX   0
C1    1    0.099417    0.072196    0.837029    11.00000    0.05234    0.03252 =
         0.04360   -0.00047    0.00439   -0.00648
AFIX 137
H1A   2    0.050231    0.064528    0.824042    11.00000   -1.50000
H1B   2    0.096046    0.109618    0.853346    11.00000   -1.50000
H1C   2    0.112526    0.037163    0.854210    11.00000   -1.50000
AFIX   0
O0FA  3    0.097511    0.671775    1.100470    11.00000    0.11391    0.06463 =
         0.08488    0.01878    0.03743    0.03310
AFIX 147
H0FA  2    0.071365    0.645932    1.087752    11.00000   -1.50000
AFIX   0
O0C   3    0.796159    0.377503    0.042603    11.00000    0.03570    0.06500 =
         0.10530    0.00690    0.01389    0.00291
AFIX 147
H0C   2    0.832252    0.366658    0.057561    11.00000   -1.50000
AFIX   0
C8    1    0.723710    0.323823    0.093881    11.00000    0.04143    0.06197 =
         0.03867    0.00255    0.00179    0.01445
AFIX 137
H8A   2    0.739632    0.286352    0.079822    11.00000   -1.50000
H8B   2    0.671818    0.318443    0.104161    11.00000   -1.50000
H8C   2    0.758510    0.331772    0.116267    11.00000   -1.50000
AFIX   0
C6    1    0.111619    0.571091    0.880615    11.00000    0.05588    0.03326 =
         0.04707    0.00323    0.00694    0.00315
AFIX 137
H6A   2    0.059497    0.581160    0.888880    11.00000   -1.50000
H6B   2    0.127839    0.599494    0.859443    11.00000   -1.50000
H6C   2    0.145915    0.574944    0.903664    11.00000   -1.50000
AFIX   0
O0E   3   -0.070689    0.491130    0.887325    11.00000    0.07652    0.05603 =
         0.09700    0.00088    0.04143    0.01709
AFIX 147
H0E   2   -0.058752    0.516176    0.905455    11.00000   -1.50000
AFIX   0
O0F   3    0.658237    0.517153    0.003753    11.00000    0.16288    0.04302 =
         0.11901   -0.02503    0.11073   -0.03487
O0G   3    0.270436    0.757745    0.989718    11.00000    0.08208    0.03861 =
         0.06710   -0.00327   -0.00188   -0.00406
AFIX 147
H0G   2    0.315828    0.767550    0.984903    11.00000   -1.50000
AFIX   0
O0H   3   -0.124328    0.311818    0.678606    11.00000    0.04773    0.08725 =
         0.07287   -0.00524   -0.01536   -0.00028
AFIX 147
H0H   2   -0.154420    0.284468    0.670457    11.00000   -1.50000
AFIX   0
C7    1    0.621441    0.344816    0.929101    11.00000    0.04294    0.04573 =
         0.04214   -0.00539   -0.00716    0.00741
AFIX 137
H7A   2    0.650360    0.322179    0.949457    11.00000   -1.50000
H7B   2    0.647615    0.383531    0.922932    11.00000   -1.50000
H7C   2    0.617554    0.319839    0.904721    11.00000   -1.50000
AFIX   0
O1II  3    0.475262    0.224735    0.909505    11.00000    0.05162    0.04364 =
         0.05298   -0.01146   -0.00189    0.00295
AFIX 147
H1II  2    0.476155    0.252721    0.892132    11.00000   -1.50000
AFIX   0
O1EC  3    0.609071    0.493115    0.063841    11.00000    0.03004    0.03233 =
         0.05175   -0.00354    0.00203   -0.00726
O1RI  3    0.181752    0.602301    1.043623    11.00000    0.05422    0.04072 =
         0.03864    0.00107    0.00257    0.01349
O2NT  3    0.275080    0.198139    0.796595    11.00000    0.03265    0.02518 =
         0.03677   -0.00541    0.00192    0.00337
O2KW  3    0.186444    0.279354    0.154258    11.00000    0.03453    0.02564 =
         0.04259    0.00523   -0.00443   -0.00582
AFIX 147
H2KW  2    0.170946    0.242860    0.152518    11.00000   -1.50000
AFIX   0
O831  3    0.320566    0.517416    0.947094    11.00000    0.03074    0.02988 =
         0.04068    0.00505    0.00359    0.00022
AFIX 147
H831  2    0.366254    0.517341    0.954607    11.00000   -1.50000
AFIX   0
O2PU  3    0.472458    0.509424    0.098678    11.00000    0.03439    0.02147 =
         0.04436   -0.00338    0.00740   -0.00656
AFIX 147
H2PU  2    0.498862    0.535829    0.086612    11.00000   -1.50000
AFIX   0
O2NK  3    0.490651    0.575283    0.835488    11.00000    0.06707    0.06282 =
         0.07981    0.00368   -0.01645   -0.01223
AFIX 147
H2NK  2    0.496953    0.602716    0.852924    11.00000   -1.50000
AFIX   0
O2LP  3    0.089412    0.573118    0.768657    11.00000    0.03760    0.03254 =
         0.04027   -0.00198    0.00426    0.00874
AFIX 147
H2LP  2    0.043624    0.568017    0.762105    11.00000   -1.50000
AFIX   0
O3QH  3   -0.025252    0.508252    0.748970    11.00000    0.02787    0.04136 =
         0.05647    0.00934    0.00306    0.00705
O3QA  3    0.333307    0.499702    0.731865    11.00000    0.02489    0.03494 =
         0.03258    0.00520    0.00410   -0.00374
O3IU  3    0.259136    0.750186    1.075447    11.00000    0.07396    0.05106 =
         0.06087   -0.01012   -0.00761    0.00604
AFIX 147
H3IU  2    0.302860    0.737920    1.081872    11.00000   -1.50000
AFIX   0
O3LM  3    0.275514    0.639195    0.950156    11.00000    0.06458    0.04714 =
         0.04273    0.00295    0.00113    0.00748
AFIX 147
H3LM  2    0.316711    0.622222    0.956661    11.00000   -1.50000
AFIX   0
O4DS  3    0.514935    0.247141    0.736631    11.00000    0.03322    0.03977 =
         0.10174   -0.00896    0.02701   -0.00179
AFIX 147
H4DS  2    0.533282    0.276271    0.723171    11.00000   -1.50000
AFIX   0
O4OM  3    0.399056    0.506118    0.790060    11.00000    0.03908    0.04111 =
         0.03255    0.00285   -0.00209    0.00306
O4FM  3    0.557017    0.371942    0.753729    11.00000    0.05490    0.10754 =
         0.07323   -0.01056   -0.00013    0.01782
AFIX 147
H4FM  2    0.584774    0.397923    0.742122    11.00000   -1.50000
AFIX   0
O5DU  3    0.272339    0.305138    0.837920    11.00000    0.02447    0.03365 =
         0.04545   -0.01261   -0.00448    0.00069
AFIX 147
H5DU  2    0.306570    0.278348    0.835560    11.00000   -1.50000
AFIX   0
O5TG  3    0.405735    0.268428    0.800565    11.00000    0.02879    0.04250 =
         0.05669   -0.01455   -0.00878    0.00372
AFIX 147
H5TG  2    0.442156    0.257454    0.815261    11.00000   -1.50000
AFIX   0
O5TU  3    0.143312    0.341140    1.020856    11.00000    0.04607    0.04822 =
         0.04192   -0.00180    0.00659   -0.01947
AFIX 147
H5TU  2    0.133175    0.314201    1.003594    11.00000   -1.50000
AFIX   0
O5DT  3    0.300896    0.636406    0.714070    11.00000    0.04789    0.03113 =
         0.04077    0.00111    0.00900   -0.00554
AFIX 147
H5DT  2    0.343716    0.627636    0.723771    11.00000   -1.50000
AFIX   0
O5TA  3    0.437969    0.234122    0.658606    11.00000    0.08771    0.06737 =
         0.06442    0.00577    0.03326    0.00763
AFIX 147
H5TA  2    0.467383    0.263487    0.664004    11.00000   -1.50000
AFIX   0
O6WP  3    0.172065    0.023490    0.785143    11.00000    0.03444    0.02821 =
         0.07075   -0.00351    0.00451   -0.00245
AFIX 147
H6WP  2    0.134585    0.016028    0.770252    11.00000   -1.50000
AFIX   0
O6SU  3    0.334711    0.092537    0.670235    11.00000    0.09290    0.06341 =
         0.06214   -0.02624    0.01641   -0.00330
AFIX 147
H6SU  2    0.337019    0.086444    0.695072    11.00000   -1.50000
AFIX   0
O6DT  3    0.186665    0.549317    0.984927    11.00000    0.03525    0.03604 =
         0.03935    0.00093   -0.00166    0.00532
O6RW  3    0.434548    0.238174    0.073595    11.00000    0.04049    0.02324 =
         0.05808   -0.00492    0.00944    0.00143
O7EE  3    0.421209    0.400327    0.708161    11.00000    0.03385    0.06309 =
         0.04791   -0.01138    0.00074    0.00542
AFIX 147
H7EE  2    0.447031    0.406421    0.687333    11.00000   -1.50000
AFIX   0
O7CR  3    0.560319    0.279815    0.047520    11.00000    0.04328    0.02503 =
         0.04308   -0.00135    0.00082    0.00267
AFIX 147
H7CR  2    0.544994    0.271856    0.024234    11.00000   -1.50000
AFIX   0
O7MW  3    0.271092    0.401986    0.695018    11.00000    0.02792    0.03246 =
         0.04493   -0.00262    0.00052   -0.00143
AFIX 147
H7MW  2    0.315584    0.416252    0.695222    11.00000   -1.50000
AFIX   0
O7BL  3    0.295963    0.178973    0.730674    11.00000    0.04038    0.04370 =
         0.03747   -0.01014    0.00039    0.00596
O7ME  3   -0.066479    0.281548    0.820482    11.00000    0.02431    0.04126 =
         0.05580   -0.00178    0.00501   -0.00580
O8VJ  3    0.005926    0.191211    0.793265    11.00000    0.03431    0.03182 =
         0.04563    0.00010   -0.00075   -0.00669
AFIX 147
H8VJ  2   -0.017903    0.182237    0.814308    11.00000   -1.50000
AFIX   0
C02   1    0.305409    0.359089    0.096438    11.00000    0.03435    0.02074 =
         0.03388   -0.00190   -0.00395   -0.00399
AFIX  13
H02   2    0.301723    0.358506    0.066526    11.00000   -1.20000
AFIX   0
C03   1    0.099338    0.474193    0.735989    11.00000    0.02678    0.03360 =
         0.03068    0.01136    0.00043    0.00309
C04   1    0.344572    0.298678    0.108076    11.00000    0.02994    0.02441 =
         0.04139    0.00694   -0.00024   -0.00366
AFIX  23
H04A  2    0.355941    0.298889    0.137144    11.00000   -1.20000
H04B  2    0.309978    0.263701    0.102511    11.00000   -1.20000
AFIX   0
C05   1    0.380080    0.397346    0.906729    11.00000    0.03185    0.03715 =
         0.02795    0.00222   -0.00144   -0.00386
AFIX 137
H05A  2    0.341596    0.367519    0.898005    11.00000   -1.50000
H05B  2    0.429504    0.386578    0.894984    11.00000   -1.50000
H05C  2    0.365254    0.438677    0.897896    11.00000   -1.50000
AFIX   0
C06   1    0.070310    0.222070    0.802852    11.00000    0.02850    0.02522 =
         0.03090    0.00445    0.00052   -0.00077
C07   1    0.204518    0.281708    0.824501    11.00000    0.03183    0.02907 =
         0.03287    0.00198   -0.00274    0.00211
C08   1    0.142785    0.364426    0.897245    11.00000    0.05007    0.02640 =
         0.02808    0.00079   -0.00306    0.00552
AFIX 137
H08A  2    0.194874    0.350412    0.902630    11.00000   -1.50000
H08B  2    0.106531    0.332899    0.906075    11.00000   -1.50000
H08C  2    0.133188    0.402802    0.911848    11.00000   -1.50000
AFIX   0
C09   1    0.131955    0.527768    0.752923    11.00000    0.03212    0.03025 =
         0.03143    0.00858    0.00346    0.00186
C024  1    0.067389    0.281382    0.821498    11.00000    0.03231    0.02412 =
         0.03146    0.00515    0.00159   -0.00556
C026  1    0.195766    0.422559    0.118674    11.00000    0.02078    0.02891 =
         0.03745    0.00015   -0.00232   -0.00097
C033  1    0.255107    0.492365    0.735126    11.00000    0.02783    0.03524 =
         0.02863    0.01098   -0.00072    0.00146
C041  1    0.139444    0.193994    0.793943    11.00000    0.03806    0.02488 =
         0.02741    0.00073   -0.00453   -0.00458
C042  1    0.224923    0.366560    0.111394    11.00000    0.03079    0.02880 =
         0.03313    0.00202   -0.00448   -0.00228
C043  1   -0.005721    0.308150    0.830590    11.00000    0.03217    0.03240 =
         0.03385    0.00484    0.00433   -0.00015
C046  1    0.018340    0.469540    0.733821    11.00000    0.03032    0.03205 =
         0.03839    0.01097   -0.00111   -0.00147
C047  1    0.358579    0.413640    0.106777    11.00000    0.02301    0.02423 =
         0.03104    0.00007   -0.00293    0.00019
C048  1    0.189691    0.383892    1.004678    11.00000    0.03924    0.04858 =
         0.02827   -0.00380    0.00016   -0.00799
C053  1    0.462057    0.345074    0.076710    11.00000    0.02665    0.02296 =
         0.03426    0.00168   -0.00586   -0.00057
C055  1    0.281486    0.301797    0.984988    11.00000    0.05575    0.02956 =
         0.03373   -0.00041   -0.00239   -0.01585
C060  1    0.542658    0.358509    0.944784    11.00000    0.03736    0.03568 =
         0.03195   -0.00534   -0.00472    0.00381
C061  1    0.560145    0.442566    0.065763    11.00000    0.02723    0.02900 =
         0.03252    0.00258   -0.00200   -0.00185
C066  1    0.311590    0.220680    0.761838    11.00000    0.03216    0.03175 =
         0.04100   -0.00304    0.00048    0.00366
AFIX  13
H066  2    0.290790    0.262187    0.754870    11.00000   -1.20000
AFIX   0
C075  1    0.212060    0.488343    0.987279    11.00000    0.04063    0.03568 =
         0.02957   -0.00384   -0.00681    0.00301
C078  1    0.376783    0.465589    0.759921    11.00000    0.02911    0.03649 =
         0.03694    0.00826   -0.00476   -0.00311
AFIX  13
H078  2    0.345426    0.431464    0.771449    11.00000   -1.20000
AFIX   0
C080  1    0.491421    0.314978    0.952751    11.00000    0.03887    0.04126 =
         0.03374   -0.00142   -0.00651    0.01144
C081  1    0.260014    0.367500    0.987720    11.00000    0.03505    0.03428 =
         0.03086    0.00084   -0.00572   -0.01045
C083  1   -0.001774    0.296322    0.707962    11.00000    0.04146    0.04416 =
         0.04120    0.00603   -0.00545   -0.00274
C085  1    0.051690    0.474355    0.854772    11.00000    0.04019    0.03662 =
         0.04255    0.00036   -0.00030    0.00276
C087  1    0.395915    0.225377    0.769656    11.00000    0.02560    0.03914 =
         0.06163   -0.01277   -0.00041    0.00533
AFIX  13
H087  2    0.416095    0.184418    0.778300    11.00000   -1.20000
AFIX   0
C088  1    0.160055    0.080312    0.805503    11.00000    0.03666    0.02566 =
         0.05064   -0.00284   -0.00331   -0.00205
AFIX  13
H088  2    0.208605    0.091739    0.819326    11.00000   -1.20000
AFIX   0
C091  1    0.248363    0.648555    0.745826    11.00000    0.03477    0.03442 =
         0.04302   -0.00776   -0.00072   -0.00270
AFIX  13
H091  2    0.196710    0.655284    0.733945    11.00000   -1.20000
AFIX   0
C094  1    0.114085    0.506106    0.865042    11.00000    0.04656    0.03634 =
         0.03363   -0.00087    0.00119    0.00711
O2    3    0.624756    0.701178    0.018199    11.00000    0.08360    0.04290 =
         0.10405    0.01262    0.01831   -0.01671
AFIX 147
H2    2    0.586340    0.722900    0.013130    11.00000   -1.50000
AFIX   0
C0M   1    0.141969    0.130543    0.774724    11.00000    0.03823    0.02633 =
         0.03819   -0.00444    0.00039   -0.00354
AFIX  23
H0M1  2    0.181285    0.130156    0.753442    11.00000   -1.20000
H0M2  2    0.092130    0.121675    0.762071    11.00000   -1.20000
AFIX   0
C0@   1    0.137010    0.312300    0.831669    11.00000    0.03007    0.02442 =
         0.02725   -0.00225    0.00384    0.00000
C0A   1    0.159139    0.310753    0.711370    11.00000    0.02985    0.02522 =
         0.03749    0.00025   -0.00619    0.00251
AFIX  23
H0A1  2    0.212309    0.315424    0.701925    11.00000   -1.20000
H0A2  2    0.160262    0.305768    0.740863    11.00000   -1.20000
AFIX   0
C0WM  1    0.661874    0.375962    0.034859    11.00000    0.03408    0.03949 =
         0.04026   -0.00198    0.00782   -0.00356
AFIX  23
H0W1  2    0.670814    0.408535    0.014639    11.00000   -1.20000
H0W2  2    0.662628    0.335792    0.020842    11.00000   -1.20000
AFIX   0
C0N   1    0.369100    0.420565    0.152551    11.00000    0.03257    0.02624 =
         0.02958   -0.00014   -0.00185    0.00062
AFIX 137
H0N1  2    0.404340    0.388891    0.162252    11.00000   -1.50000
H0N2  2    0.319715    0.415778    0.165910    11.00000   -1.50000
H0N3  2    0.389918    0.461418    0.158518    11.00000   -1.50000
AFIX   0
C0J   1    0.307934    0.413692    0.970574    11.00000    0.03301    0.02756 =
         0.02451   -0.00037   -0.00298   -0.00887
C0Y   1    0.386248    0.396176    0.953257    11.00000    0.03230    0.02632 =
         0.02807    0.00100   -0.00589    0.00042
C0UD  1    0.526907    0.425580    0.950047    11.00000    0.03014    0.04044 =
         0.03061   -0.00267   -0.00254    0.00150
AFIX  23
H0U1  2    0.531440    0.446007    0.923625    11.00000   -1.20000
H0U2  2    0.566575    0.443224    0.967749    11.00000   -1.20000
AFIX   0
C0I   1    0.585576    0.385257    0.053203    11.00000    0.03325    0.03326 =
         0.03058    0.00022    0.00202    0.00411
C0G   1    0.244672    0.593087    0.773456    11.00000    0.03335    0.04112 =
         0.03264   -0.00048    0.00295    0.00058
AFIX  23
H0G1  2    0.296620    0.583680    0.783281    11.00000   -1.20000
H0G2  2    0.212747    0.603421    0.796981    11.00000   -1.20000
AFIX   0
C0IM  1    0.205279    0.225356    0.804651    11.00000    0.02547    0.03289 =
         0.02619   -0.00151   -0.00062   -0.00094
C0D   1    0.177784    0.309555    0.115951    11.00000    0.03340    0.03216 =
         0.04218   -0.00295   -0.00517   -0.00385
AFIX  23
H0D1  2    0.123468    0.320462    0.112215    11.00000   -1.20000
H0D2  2    0.191853    0.280208    0.094484    11.00000   -1.20000
AFIX   0
C0C   1    0.437640    0.404337    0.087626    11.00000    0.03121    0.02458 =
         0.02967   -0.00212   -0.00323    0.00081
O1    3   -0.030977    0.510720    1.011809    11.00000    0.05386    0.35676 =
         0.23057   -0.20203   -0.05094    0.08449
AFIX 147
H1    2   -0.013742    0.546238    1.015942    11.00000   -1.50000
AFIX   0
C0L   1    0.240540    0.480584    0.110978    11.00000    0.03484    0.02486 =
         0.03605   -0.00355   -0.00245    0.00206
AFIX  23
H0L1  2    0.250205    0.501244    0.136938    11.00000   -1.20000
H0L2  2    0.209060    0.508688    0.094495    11.00000   -1.20000
AFIX   0
C0Z   1    0.534986    0.336541    0.058621    11.00000    0.02371    0.02585 =
         0.03170    0.00547   -0.00035    0.00543
C100  1    0.648192    0.556314   -0.033611    11.00000    0.25086    0.07044 =
         0.06785   -0.02424    0.05794   -0.07537
AFIX  13
H100  2    0.594054    0.555606   -0.042961    11.00000   -1.20000
AFIX   0
C0B   1    0.132932    0.375746    0.851728    11.00000    0.03620    0.01891 =
         0.02548    0.00268    0.00105    0.00077
C0K   1   -0.009766    0.367513    0.852163    11.00000    0.02983    0.03550 =
         0.04118   -0.00433    0.00793    0.00589
AFIX  23
H0K1  2   -0.008998    0.360055    0.881437    11.00000   -1.20000
H0K2  2   -0.058013    0.388749    0.845420    11.00000   -1.20000
AFIX   0
C1E   1    0.448745    0.440805    0.967676    11.00000    0.03103    0.02771 =
         0.03852   -0.00022   -0.00643   -0.00134
AFIX  23
H1E1  2    0.434587    0.483315    0.959983    11.00000   -1.20000
H1E2  2    0.451811    0.439138    0.997289    11.00000   -1.20000
AFIX   0
C756  1    0.280423    0.473324    0.968188    11.00000    0.03264    0.03517 =
         0.02933    0.00548   -0.00066   -0.00585
C1A   1    0.212366    0.536566    0.753254    11.00000    0.03211    0.03075 =
         0.03306    0.00684    0.00122   -0.00223
C2PK  1    0.192201    0.480681    0.860433    11.00000    0.03700    0.02582 =
         0.03840    0.00362   -0.00207   -0.00853
AFIX  23
H2P1  2    0.214557    0.474644    0.887396    11.00000   -1.20000
H2P2  2    0.224020    0.511260    0.846145    11.00000   -1.20000
AFIX   0
C2OB  1    0.350253    0.284237    0.961304    11.00000    0.05391    0.02800 =
         0.04537   -0.00867    0.00591   -0.00884
AFIX  23
H2O1  2    0.337336    0.281869    0.932456    11.00000   -1.20000
H2O2  2    0.369058    0.243406    0.970030    11.00000   -1.20000
AFIX   0
C4RN  1    0.316288    0.470613    0.089918    11.00000    0.03319    0.02014 =
         0.04330    0.00401   -0.00556    0.00069
AFIX  23
H4R1  2    0.348599    0.507593    0.093402    11.00000   -1.20000
H4R2  2    0.307286    0.464862    0.060862    11.00000   -1.20000
AFIX   0
C7UT  1    0.195563    0.420156    0.837871    11.00000    0.03090    0.03183 =
         0.02884    0.00497   -0.00355    0.00107
AFIX  23
H7U1  2    0.246007    0.400836    0.842159    11.00000   -1.20000
H7U2  2    0.189706    0.428118    0.808813    11.00000   -1.20000
AFIX   0
C10   1    0.057863    0.408088    0.840400    11.00000    0.03239    0.02618 =
         0.03466   -0.00020    0.00273    0.00028
AFIX  13
H10   2    0.057291    0.410073    0.810452    11.00000   -1.20000
AFIX   0
C12   1    0.488345    0.452528    0.083870    11.00000    0.02962    0.02896 =
         0.02954    0.00098   -0.00163    0.00129
C13   1    0.146852    0.427773    0.718131    11.00000    0.03413    0.02658 =
         0.02987    0.00827   -0.00288   -0.00211
C14   1    0.224664    0.439823    0.715600    11.00000    0.02961    0.02676 =
         0.03308    0.00588    0.00247    0.00296
C15   1    0.113239    0.369455    0.700565    11.00000    0.02893    0.02903 =
         0.02694    0.00467   -0.00096   -0.00421
C18   1    0.416238    0.290776    0.085162    11.00000    0.02862    0.02649 =
         0.04041    0.00401   -0.00515   -0.00058
C19   1    0.225479    0.592451    1.008861    11.00000    0.04173    0.03680 =
         0.03661   -0.00469    0.00020    0.01013
AFIX  13
H19   2    0.277195    0.576637    1.016109    11.00000   -1.20000
AFIX   0
C102  1    0.033300    0.358798    0.719503    11.00000    0.03015    0.03888 =
         0.03748    0.01044    0.00053   -0.00071
AFIX  13
H102  2    0.041926    0.356875    0.749108    11.00000   -1.20000
AFIX   0
C104  1    0.039963    0.249880    0.696198    11.00000    0.05444    0.02983 =
         0.03997    0.00650   -0.00746   -0.00794
C105  1    0.443017    0.475969    0.820837    11.00000    0.04155    0.04167 =
         0.03287    0.00940   -0.00118    0.00091
AFIX  13
H105  2    0.410638    0.443021    0.833015    11.00000   -1.20000
AFIX   0
C109  1    0.165881    0.444600    1.005426    11.00000    0.02723    0.05103 =
         0.02852    0.00199    0.00174   -0.00022
C112  1    0.410799    0.332436    0.968075    11.00000    0.03931    0.02451 =
         0.03252    0.00143   -0.00375    0.00132
AFIX  13
H112  2    0.415754    0.336323    0.997831    11.00000   -1.20000
AFIX   0
C113  1    0.217288    0.646595    1.070652    11.00000    0.07983    0.04107 =
         0.03780   -0.00600   -0.00381    0.02481
AFIX  13
H113  2    0.269197    0.631323    1.078011    11.00000   -1.20000
AFIX   0
C114  1    0.268864    0.701617    1.010285    11.00000    0.05182    0.03705 =
         0.06153    0.00491    0.00642    0.01411
AFIX  13
H114  2    0.322479    0.689183    1.016422    11.00000   -1.20000
AFIX   0
C122  1    0.272199    0.707050    0.767917    11.00000    0.04322    0.03988 =
         0.07301   -0.01934    0.00626   -0.01430
AFIX 137
H12A  2    0.326209    0.704299    0.775173    11.00000   -1.50000
H12B  2    0.241480    0.711602    0.792271    11.00000   -1.50000
H12C  2    0.264204    0.742786    0.750483    11.00000   -1.50000
AFIX   0
C123  1    0.602295    0.530844    0.030663    11.00000    0.06945    0.04485 =
         0.04022   -0.00551    0.01362   -0.01926
AFIX  13
H123  2    0.551313    0.524427    0.017937    11.00000   -1.20000
AFIX   0
C124  1    0.091396    0.464252    1.024446    11.00000    0.03397    0.06127 =
         0.04647   -0.00271    0.01359   -0.00728
AFIX  23
H12D  2    0.099663    0.503221    1.039213    11.00000   -1.20000
H12E  2    0.075672    0.432613    1.044143    11.00000   -1.20000
AFIX   0
C125  1    0.232154    0.651257    0.984902    11.00000    0.04100    0.05294 =
         0.04014    0.00248   -0.00410    0.00654
AFIX  13
H125  2    0.180010    0.664943    0.976726    11.00000   -1.20000
AFIX   0
C126  1    0.446890    0.439459    0.738773    11.00000    0.04264    0.05300 =
         0.04889    0.00069    0.00022    0.00314
AFIX  13
H126  2    0.478909    0.473373    0.727488    11.00000   -1.20000
AFIX   0
C129  1    0.457246    0.525025    0.852652    11.00000    0.05826    0.04492 =
         0.04544    0.00673   -0.00214    0.01063
AFIX  23
H12F  2    0.408350    0.537106    0.865195    11.00000   -1.20000
H12G  2    0.490875    0.508264    0.873835    11.00000   -1.20000
AFIX   0
C131  1    0.225136    0.707148    1.049751    11.00000    0.05194    0.03762 =
         0.05450    0.00003    0.00227    0.01134
AFIX  13
H131  2    0.172700    0.722254    1.043343    11.00000   -1.20000
AFIX   0
C132  1    0.327044    0.198297    0.692682    11.00000    0.06439    0.04445 =
         0.04363   -0.01220    0.00980    0.00421
AFIX  13
H132  2    0.303644    0.238620    0.685076    11.00000   -1.20000
AFIX   0
C133  1    0.725505    0.377413    0.065311    11.00000    0.03160    0.04689 =
         0.06082   -0.00376    0.00482    0.00054
AFIX  13
H133  2    0.721993    0.416536    0.081006    11.00000   -1.20000
AFIX   0
C136  1    0.514299    0.445960    0.804127    11.00000    0.04263    0.05553 =
         0.04663    0.00765   -0.00580    0.00814
AFIX  13
H136  2    0.549830    0.478188    0.793687    11.00000   -1.20000
AFIX   0
C138  1    0.506889    0.247760    0.946623    11.00000    0.05363    0.04199 =
         0.04914    0.00096   -0.00476    0.00992
AFIX  23
H13A  2    0.562652    0.240839    0.946624    11.00000   -1.20000
H13B  2    0.484947    0.224292    0.969295    11.00000   -1.20000
AFIX   0
C141  1   -0.026399    0.503031    0.852596    11.00000    0.04939    0.02803 =
         0.05775    0.00100    0.00868    0.00139
AFIX  23
H14A  2   -0.020989    0.548094    0.849167    11.00000   -1.20000
H14B  2   -0.053445    0.486759    0.828804    11.00000   -1.20000
AFIX   0
C142  1   -0.085582    0.290399    0.713661    11.00000    0.04615    0.06067 =
         0.06019   -0.00562   -0.00179   -0.01957
AFIX  23
H14C  2   -0.098899    0.246786    0.718691    11.00000   -1.20000
H14D  2   -0.101727    0.314903    0.737199    11.00000   -1.20000
AFIX   0
C143  1    0.609841    0.597410    0.043884    11.00000    0.05580    0.04060 =
         0.05395   -0.00482    0.01181   -0.01617
AFIX  13
H143  2    0.657489    0.603436    0.059853    11.00000   -1.20000
AFIX   0
C144  1    0.434465    0.245044    0.731000    11.00000    0.03980    0.03738 =
         0.06637   -0.00144    0.01042    0.00992
AFIX  13
H144  2    0.417387    0.288073    0.725255    11.00000   -1.20000
AFIX   0
C145  1    0.492200    0.402324    0.770702    11.00000    0.04833    0.07302 =
         0.05608   -0.01454   -0.00723    0.02846
AFIX  13
H145  2    0.457581    0.370224    0.782111    11.00000   -1.20000
AFIX   0
C147  1    0.168568    0.647933    1.107723    11.00000    0.11215    0.03577 =
         0.04926    0.00208    0.01606    0.02331
AFIX  23
H14E  2    0.163246    0.605548    1.118273    11.00000   -1.20000
H14F  2    0.194186    0.673069    1.128491    11.00000   -1.20000
AFIX   0
C148  1    0.008149    0.187348    0.683157    11.00000    0.06239    0.04026 =
         0.05659    0.00301   -0.01906   -0.00892
AFIX 137
H14G  2    0.010301    0.158560    0.705750    11.00000   -1.50000
H14H  2    0.038645    0.171209    0.660903    11.00000   -1.50000
H14I  2   -0.044856    0.192261    0.674475    11.00000   -1.50000
AFIX   0
C149  1    0.301329    0.149545    0.662927    11.00000    0.10602    0.05735 =
         0.03705   -0.01763    0.00986   -0.00635
AFIX  23
H14J  2    0.245222    0.145323    0.664387    11.00000   -1.20000
H14K  2    0.314582    0.163087    0.635462    11.00000   -1.20000
AFIX   0
C151  1   -0.004298    0.413741    0.978556    11.00000    0.04971    0.12809 =
         0.04483    0.01062    0.00495   -0.02910
AFIX 137
H15A  2    0.038042    0.387286    0.970173    11.00000   -1.50000
H15B  2   -0.037707    0.421660    0.955587    11.00000   -1.50000
H15C  2   -0.033359    0.393177    0.999771    11.00000   -1.50000
AFIX   0
C152  1    0.411702    0.206160    0.695375    11.00000    0.05879    0.05367 =
         0.06916   -0.00823    0.02468    0.01382
AFIX  13
H152  2    0.435763    0.164632    0.698084    11.00000   -1.20000
AFIX   0
O3    3    0.665941    0.653617   -0.058521    11.00000    0.33314    0.12539 =
         0.05626   -0.00409    0.02473   -0.16971
AFIX 147
H3    2    0.684203    0.688960   -0.055026    11.00000   -1.50000
AFIX   0
C158  1    0.609678    0.638815    0.007351    11.00000    0.09850    0.05430 =
         0.06583    0.00807    0.00316   -0.03412
AFIX  13
H158  2    0.558882    0.636299   -0.006139    11.00000   -1.20000
AFIX   0
C159  1    0.026536    0.473636    0.994084    11.00000    0.03595    0.11836 =
         0.07746   -0.03635   -0.00012   -0.00164
AFIX  13
H159  2    0.047818    0.496868    0.970750    11.00000   -1.20000
AFIX   0
C160  1    0.671188    0.619086   -0.021764    11.00000    0.19809    0.05583 =
         0.05654   -0.01188    0.05275   -0.06754
AFIX  13
H160  2    0.723327    0.620462   -0.009698    11.00000   -1.20000
AFIX   0
C9    1    0.699853    0.533574   -0.065072    11.00000    0.28732    0.07740 =
         0.14984    0.02674    0.14168    0.01034
AFIX  23
H9A   2    0.687694    0.490280   -0.071798    11.00000   -1.20000
H9B   2    0.694657    0.558812   -0.089633    11.00000   -1.20000
AFIX   0
O20   3    0.777015    0.538168   -0.049253    11.00000    0.24214    0.10845 =
         0.26442   -0.00086    0.16960    0.05976
AFIX 147
H20   2    0.775562    0.537845   -0.024085    11.00000   -1.50000
AFIX   0
O1S   3    0.040600    0.217659    0.159164    11.00000    0.06979    0.09799 =
         0.06980   -0.00620    0.00748   -0.01207
HKLF 4 1 1 0 0 0 1 0 0 0 1

REM  cu_xpp57_0m in P2(1)2(1)2(1)
REM R1 =  0.0744 for   22717 Fo > 4sig(Fo)  and  0.0759 for all   23429 data
REM   1386 parameters refined using      9 restraints

END

WGHT      0.1249     12.0888

REM Instructions for potential hydrogen bonds
HTAB O05 O1EC
HTAB O05 O2PU
HTAB O1II O1S_$1
HTAB O2KW O1S
HTAB O2PU O05
HTAB O2PU O1EC
HTAB O2LP O3QH
HTAB O3LM O831
HTAB O4DS O4FM
HTAB O5DU O2NT
HTAB O5DU O5TG
HTAB O5TG O1S_$1
HTAB O6WP O3QH_$2
HTAB O7MW O3QA
HTAB O7MW O7EE
HTAB C04 O7ME_$1
HTAB C0M O7BL
HTAB C0WM O0F
HTAB C0WM O01_$1
HTAB C0G O4OM
HTAB C0K O0E
HTAB C124 O1RI
HTAB C133 O1EC
HTAB C138 O5TU_$3
HTAB C144 O7EE
HTAB C145 O5TG
HTAB C149 O3_$4
HTAB C152 O2NK_$5
HTAB O3 O3IU_$6
HTAB O20 O0F

REM Highest difference peak  1.030,  deepest hole -0.370,  1-sigma level  0.073
Q1    1   0.1399  0.0174  0.1248  11.00000  0.05    1.03
Q2    1   0.5808  0.4189  0.7444  11.00000  0.05    0.73
Q3    1   0.0598  0.8628  0.1025  11.00000  0.05    0.71
Q4    1   0.8217  0.4768  0.0067  11.00000  0.05    0.55
Q5    1   0.8351  0.5386 -0.0130  11.00000  0.05    0.53
;
_shelx_res_checksum              47521
